# Supplementary material for: Cathelicidin regulates goblet cell mucus secretion and mucus-associated proteins in Citrobacter rodentium-induced colitis
Source: Gut Microbes. 2025 Jul 30;17(1):2538696. doi: 10.1080/19490976.2025.2538696 (PMC12320862; doi:10.1080/19490976.2025.2538696)
Supplement: R1 Mirzadzare Table S2.xls [file KGMI_A_2538696_SM3813.xls]

## Sheet: ClueGO Results
ID	Term	Ontology Source	Term PValue	Term PValue Corrected with Bonferroni step down	Group PValue	Group PValue Corrected with Bonferroni step down	GOLevels	GOGroups	% Associated Genes	Nr. Genes	Cluster	Genes Cluster #1	Genes Cluster #2	%Genes Cluster #1	%Genes Cluster #2	%Genes Cluster #1.adjusted.to.input.list.size	%Genes Cluster #2.adjusted.to.input.list.size	Associated Genes Found
GO:0030507	spectrin binding	GO_MolecularFunction-EBI-UniProt-GOA-ACAP-ARAP_25.05.2022_00h00	0.00215352	0.211045	0.00215352	0.0646055	[3, 4]	Group00	11.4286	4	Specific for Cluster #1	[Epb41, Gbp2, Gnb1, Sptan1]	[]	100	0	100	0	[Epb41, Gbp2, Gnb1, Sptan1]
GO:0045601	regulation of endothelial cell differentiation	GO_BiologicalProcess-EBI-UniProt-GOA-ACAP-ARAP_25.05.2022_00h00	0.0318915	0.956746	0.0318915	0.41459	[5, 6, 7]	Group01	6.81818	3	Specific for Cluster #1	[Cul7, Il1b, Xdh]	[]	100	0	100	0	[Cul7, Il1b, Xdh]
GO:0051879	Hsp90 protein binding	GO_MolecularFunction-EBI-UniProt-GOA-ACAP-ARAP_25.05.2022_00h00	0.000144787	0.0199807	0.000144787	0.00550192	[4]	Group02	11.7647	6	Specific for Cluster #1	[Gbp2, Hsf1, Nos2, Tsc2]	[Cyp1a1, Usp19]	66.6667	33.3333	66.005	33.995	[Cyp1a1, Gbp2, Hsf1, Nos2, Tsc2, Usp19]
GO:0051955	regulation of amino acid transport	GO_BiologicalProcess-EBI-UniProt-GOA-ACAP-ARAP_25.05.2022_00h00	0.0608073	0.851302	0.0608073	0.425651	[5, 6, 7]	Group03	5.26316	3	Specific for Cluster #1	[Dtnbp1, Il1b, Septin2]	[]	100	0	100	0	[Dtnbp1, Il1b, Septin2]
GO:0070613	regulation of protein processing	GO_BiologicalProcess-EBI-UniProt-GOA-ACAP-ARAP_25.05.2022_00h00	0.00660678	0.488901	0.00660678	0.158563	[6, 7]	Group04	6.66667	5	None Specific Cluster	[Cast, Il1r2, Plaur]	[Fmr1, Glg1]	60	40	59.2868	40.7132	[Cast, Fmr1, Glg1, Il1r2, Plaur]
GO:0071548	response to dexamethasone	GO_BiologicalProcess-EBI-UniProt-GOA-ACAP-ARAP_25.05.2022_00h00	0.0771469	0.848616	0.0771469	0.308588	[5, 7, 8]	Group05	4.7619	3	Specific for Cluster #2	[]	[Abcb1a, Pck1, Por]	0	100	0	100	[Abcb1a, Pck1, Por]
GO:0071604	transforming growth factor beta production	GO_BiologicalProcess-EBI-UniProt-GOA-ACAP-ARAP_25.05.2022_00h00	0.0300579	0.961852	0.0300579	0.42081	[3, 6]	Group06	6.97674	3	Specific for Cluster #1	[Fn1, Itgav, Nrros]	[]	100	0	100	0	[Fn1, Itgav, Nrros]
GO:0140115	export across plasma membrane	GO_BiologicalProcess-EBI-UniProt-GOA-ACAP-ARAP_25.05.2022_00h00	0.0192925	0.906749	0.0192925	0.327973	[3, 5]	Group07	6.15385	4	Specific for Cluster #2	[Atp1b2]	[Abcb1a, Abcc4, Slc4a4]	25	75	24.4485	75.5515	[Abcb1a, Abcc4, Atp1b2, Slc4a4]
GO:1903409	reactive oxygen species biosynthetic process	GO_BiologicalProcess-EBI-UniProt-GOA-ACAP-ARAP_25.05.2022_00h00	0.00409228	0.356028	0.00409228	0.106399	[3, 4]	Group08	7.46269	5	Specific for Cluster #2	[Duox2, Lcn2]	[Cyp1a1, Hdac4, Slc30a10]	40	60	39.291	60.709	[Cyp1a1, Duox2, Hdac4, Lcn2, Slc30a10]
GO:1904377	positive regulation of protein localization to cell periphery	GO_BiologicalProcess-EBI-UniProt-GOA-ACAP-ARAP_25.05.2022_00h00	0.0983484	0.491742	0.0983484	0.196697	[4, 5, 6, 7]	Group09	4.28571	3	Specific for Cluster #1	[Acsl3, Epb41, Sptbn1]	[]	100	0	100	0	[Acsl3, Epb41, Sptbn1]
GO:0006826	iron ion transport	GO_BiologicalProcess-EBI-UniProt-GOA-ACAP-ARAP_25.05.2022_00h00	0.0257478	0.952668	0.0257478	0.386217	[8]	Group10	5.6338	4	Specific for Cluster #2	[Lcn2]	[Fth1, Hsd3b2, Hsd3b3]	25	75	24.4485	75.5515	[Fth1, Hsd3b2, Hsd3b3, Lcn2]
GO:0001533	cornified envelope	GO_CellularComponent-EBI-UniProt-GOA-ACAP-ARAP_25.05.2022_00h00	0.000760394	0.086685	0.000760394	0.025093	[4]	Group11	8.69565	6	None Specific Cluster	[S100a9, Sprr2h, Sprr2k]	[Csta2, Krt1, Krt5]	50	50	49.2593	50.7407	[Csta2, Krt1, Krt5, S100a9, Sprr2h, Sprr2k]
GO:0007044	cell-substrate junction assembly	GO_BiologicalProcess-EBI-UniProt-GOA-ACAP-ARAP_25.05.2022_00h00	0.000918049	0.102821	0.000918049	0.0293776	[6]	Group12	7.14286	7	None Specific Cluster	[Dusp3, Fn1, Itgav]	[Actn3, Lama3, Limch1, Plec]	42.8571	57.1429	42.133	57.867	[Actn3, Dusp3, Fn1, Itgav, Lama3, Limch1, Plec]
GO:0007062	sister chromatid cohesion	GO_BiologicalProcess-EBI-UniProt-GOA-ACAP-ARAP_25.05.2022_00h00	0.0608073	0.851302	0.0608073	0.425651	[3, 4, 5, 6, 7]	Group13	5.26316	3	Specific for Cluster #1	[Pds5b, Pogz, Wapl]	[]	100	0	100	0	[Pds5b, Pogz, Wapl]
GO:0007140	male meiotic nuclear division	GO_BiologicalProcess-EBI-UniProt-GOA-ACAP-ARAP_25.05.2022_00h00	0.0859643	0.773679	0.0859643	0.257893	[3, 4, 5, 6, 8]	Group14	4.54545	3	Specific for Cluster #1	[Fignl1, Slc25a31, Zscan21]	[]	100	0	100	0	[Fignl1, Slc25a31, Zscan21]
GO:0016504	peptidase activator activity	GO_BiologicalProcess-EBI-UniProt-GOA-ACAP-ARAP_25.05.2022_00h00	0.0337825	0.945909	0.0337825	0.371607	[6, 7, 8, 9]	Group15	6.66667	3	Specific for Cluster #1	[Fn1, Prss22, Psme1]	[]	100	0	100	0	[Fn1, Prss22, Psme1]
GO:0016597	amino acid binding	GO_MolecularFunction-EBI-UniProt-GOA-ACAP-ARAP_25.05.2022_00h00	0.0983484	0.491742	0.0983484	0.196697	[4]	Group16	4.28571	3	Specific for Cluster #1	[Hdc, Ido1, Nos2]	[]	100	0	100	0	[Hdc, Ido1, Nos2]
GO:0030863	cortical cytoskeleton	GO_CellularComponent-EBI-UniProt-GOA-ACAP-ARAP_25.05.2022_00h00	0.000155614	0.0211635	0.000155614	0.00575772	[4, 5, 6]	Group17	7.25806	9	None Specific Cluster	[Actn4, Epb41, Nos2, Septin2, Sptan1, Sptbn1]	[Actn3, Actn4, Myh2, Pvalb]	60	40	59.2868	40.7132	[Actn3, Actn4, Epb41, Myh2, Nos2, Pvalb, Septin2, Sptan1, Sptbn1]
GO:0030864	cortical actin cytoskeleton	GO_CellularComponent-EBI-UniProt-GOA-ACAP-ARAP_25.05.2022_00h00	0.000515641	0.0618769	0.000155614	0.00575772	[5, 6, 7]	Group17	7.86517	7	None Specific Cluster	[Actn4, Septin2, Sptan1, Sptbn1]	[Actn3, Actn4, Myh2, Pvalb]	50	50	49.2593	50.7407	[Actn3, Actn4, Myh2, Pvalb, Septin2, Sptan1, Sptbn1]
GO:0045104	intermediate filament cytoskeleton organization	GO_BiologicalProcess-EBI-UniProt-GOA-ACAP-ARAP_25.05.2022_00h00	0.0186892	0.934461	0.0186892	0.336406	[3, 6]	Group18	5.15464	5	Specific for Cluster #2	[Synm]	[Krt1, Krt4, Krt5, Plec]	20	80	19.5301	80.4699	[Krt1, Krt4, Krt5, Plec, Synm]
GO:0045109	intermediate filament organization	GO_BiologicalProcess-EBI-UniProt-GOA-ACAP-ARAP_25.05.2022_00h00	0.0320083	0.92824	0.0186892	0.336406	[4, 5, 7]	Group18	5.26316	4	Specific for Cluster #2	[]	[Krt1, Krt4, Krt5, Plec]	0	100	0	100	[Krt1, Krt4, Krt5, Plec]
GO:0090077	foam cell differentiation	GO_BiologicalProcess-EBI-UniProt-GOA-ACAP-ARAP_25.05.2022_00h00	0.0137038	0.794822	0.0137038	0.274076	[4]	Group19	9.375	3	Specific for Cluster #1	[Itgav, Pla2g5, Stat1]	[]	100	0	100	0	[Itgav, Pla2g5, Stat1]
GO:0010742	macrophage derived foam cell differentiation	GO_BiologicalProcess-EBI-UniProt-GOA-ACAP-ARAP_25.05.2022_00h00	0.0114788	0.711685	0.0137038	0.274076	[5]	Group19	10	3	Specific for Cluster #1	[Itgav, Pla2g5, Stat1]	[]	100	0	100	0	[Itgav, Pla2g5, Stat1]
GO:1900077	negative regulation of cellular response to insulin stimulus	GO_BiologicalProcess-EBI-UniProt-GOA-ACAP-ARAP_25.05.2022_00h00	0.0357304	0.96472	0.0357304	0.357304	[3, 4, 5, 7, 8, 9, 10]	Group20	6.52174	3	Specific for Cluster #1	[Il1b, Socs1, Tsc2]	[]	100	0	100	0	[Il1b, Socs1, Tsc2]
GO:0046627	negative regulation of insulin receptor signaling pathway	GO_BiologicalProcess-EBI-UniProt-GOA-ACAP-ARAP_25.05.2022_00h00	0.0265633	0.956278	0.0357304	0.357304	[4, 5, 6, 7, 8, 9, 10, 11]	Group20	7.31707	3	Specific for Cluster #1	[Il1b, Socs1, Tsc2]	[]	100	0	100	0	[Il1b, Socs1, Tsc2]
GO:0032421	stereocilium bundle	GO_CellularComponent-EBI-UniProt-GOA-ACAP-ARAP_25.05.2022_00h00	0.00660678	0.488901	0.00660678	0.158563	[3]	Group21	6.66667	5	Specific for Cluster #2	[Ido1]	[Clic5, Eps8, Pdzd7, Pvalb]	20	80	19.5301	80.4699	[Clic5, Eps8, Ido1, Pdzd7, Pvalb]
GO:0032420	stereocilium	GO_CellularComponent-EBI-UniProt-GOA-ACAP-ARAP_25.05.2022_00h00	0.0192925	0.906749	0.00660678	0.158563	[3, 4, 5]	Group21	6.15385	4	Specific for Cluster #2	[]	[Clic5, Eps8, Pdzd7, Pvalb]	0	100	0	100	[Clic5, Eps8, Pdzd7, Pvalb]
GO:0016328	lateral plasma membrane	GO_CellularComponent-EBI-UniProt-GOA-ACAP-ARAP_25.05.2022_00h00	0.0294066	0.970419	0.0183076	0.347845	[2, 4]	Group22	5.40541	4	Specific for Cluster #1	[Atp1b2, Sptan1, Tbcd]	[Dsg2]	75	25	74.4403	25.5597	[Atp1b2, Dsg2, Sptan1, Tbcd]
GO:0014704	intercalated disc	GO_CellularComponent-EBI-UniProt-GOA-ACAP-ARAP_25.05.2022_00h00	0.022378	0.917498	0.0183076	0.347845	[6]	Group22	5.88235	4	Specific for Cluster #2	[Sptan1]	[Dsg2, Myh1, Obscn]	25	75	24.4485	75.5515	[Dsg2, Myh1, Obscn, Sptan1]
GO:0032350	regulation of hormone metabolic process	GO_BiologicalProcess-EBI-UniProt-GOA-ACAP-ARAP_25.05.2022_00h00	0.0582598	0.932157	0.00480187	0.120047	[3, 4, 5]	Group23	5.35714	3	Specific for Cluster #2	[]	[Nfkb1, Pde8b, Por]	0	100	0	100	[Nfkb1, Pde8b, Por]
GO:0042446	hormone biosynthetic process	GO_BiologicalProcess-EBI-UniProt-GOA-ACAP-ARAP_25.05.2022_00h00	0.00126505	0.13536	0.00480187	0.120047	[3, 5]	Group23	7.89474	6	Specific for Cluster #2	[Duox2]	[Hsd3b2, Hsd3b3, Nfkb1, Pde8b, Por]	16.6667	83.3333	16.2592	83.7408	[Duox2, Hsd3b2, Hsd3b3, Nfkb1, Pde8b, Por]
GO:0046885	regulation of hormone biosynthetic process	GO_BiologicalProcess-EBI-UniProt-GOA-ACAP-ARAP_25.05.2022_00h00	0.0149017	0.819593	0.00480187	0.120047	[4, 5, 6]	Group23	9.09091	3	Specific for Cluster #2	[]	[Nfkb1, Pde8b, Por]	0	100	0	100	[Nfkb1, Pde8b, Por]
GO:0014888	striated muscle adaptation	GO_BiologicalProcess-EBI-UniProt-GOA-ACAP-ARAP_25.05.2022_00h00	0.0103021	0.679936	0.000325975	0.0114091	[3, 5]	Group24	7.40741	4	Specific for Cluster #2	[]	[Actn3, Cmya5, Myoz1, Tcap]	0	100	0	100	[Actn3, Cmya5, Myoz1, Tcap]
GO:0031433	telethonin binding	GO_MolecularFunction-EBI-UniProt-GOA-ACAP-ARAP_25.05.2022_00h00	0.000129338	0.017978	0.000325975	0.0114091	[4]	Group24	42.8571	3	Specific for Cluster #2	[]	[Myoz1, Myoz3, Ttn]	0	100	0	100	[Myoz1, Myoz3, Ttn]
GO:0051373	FATZ binding	GO_MolecularFunction-EBI-UniProt-GOA-ACAP-ARAP_25.05.2022_00h00	3.7833e-05	0.00563712	0.000325975	0.0114091	[4]	Group24	60	3	Specific for Cluster #2	[]	[Myoz1, Myoz3, Tcap]	0	100	0	100	[Myoz1, Myoz3, Tcap]
GO:0002534	cytokine production involved in inflammatory response	GO_BiologicalProcess-EBI-UniProt-GOA-ACAP-ARAP_25.05.2022_00h00	0.0660555	0.858722	0.0557068	0.445655	[3, 6]	Group25	5.08475	3	Specific for Cluster #1	[Il1r2, Lilrb4b, Nos2]	[]	100	0	100	0	[Il1r2, Lilrb4b, Nos2]
GO:1900015	regulation of cytokine production involved in inflammatory response	GO_BiologicalProcess-EBI-UniProt-GOA-ACAP-ARAP_25.05.2022_00h00	0.0660555	0.858722	0.0557068	0.445655	[4, 5, 6, 7]	Group25	5.08475	3	Specific for Cluster #1	[Il1r2, Lilrb4b, Nos2]	[]	100	0	100	0	[Il1r2, Lilrb4b, Nos2]
GO:0032692	negative regulation of interleukin-1 production	GO_BiologicalProcess-EBI-UniProt-GOA-ACAP-ARAP_25.05.2022_00h00	0.0233001	0.932002	0.0557068	0.445655	[4, 5, 6, 7, 8]	Group25	7.69231	3	Specific for Cluster #1	[Aqp4, Il1r2, Lilrb4b]	[]	100	0	100	0	[Aqp4, Il1r2, Lilrb4b]
GO:0001937	negative regulation of endothelial cell proliferation	GO_BiologicalProcess-EBI-UniProt-GOA-ACAP-ARAP_25.05.2022_00h00	0.10808	0.32424	0.132413	0.132413	[5, 6, 7]	Group26	4.10959	3	Specific for Cluster #1	[Stat1, Tsc2, Xdh]	[]	100	0	100	0	[Stat1, Tsc2, Xdh]
GO:0051898	negative regulation of protein kinase B signaling	GO_BiologicalProcess-EBI-UniProt-GOA-ACAP-ARAP_25.05.2022_00h00	0.0318915	0.956746	0.132413	0.132413	[5, 6, 7, 8]	Group26	6.81818	3	Specific for Cluster #1	[Mmp3, Tsc2, Xdh]	[]	100	0	100	0	[Mmp3, Tsc2, Xdh]
GO:0006919	activation of cysteine-type endopeptidase activity involved in apoptotic process	GO_BiologicalProcess-EBI-UniProt-GOA-ACAP-ARAP_25.05.2022_00h00	0.0503763	0.957151	0.132413	0.132413	[7, 8, 10, 11, 12]	Group26	4.54545	4	Specific for Cluster #1	[S100a8, S100a9, Stat1, Xdh]	[]	100	0	100	0	[S100a8, S100a9, Stat1, Xdh]
GO:0071889	14-3-3 protein binding	GO_MolecularFunction-EBI-UniProt-GOA-ACAP-ARAP_25.05.2022_00h00	0.0147652	0.826852	0.00049682	0.0168919	[3]	Group27	6.66667	4	Specific for Cluster #2	[Tsc2]	[H2-K2, H2-Q1, Nek1]	25	75	24.4485	75.5515	[H2-K2, H2-Q1, Nek1, Tsc2]
GO:0046703	natural killer cell lectin-like receptor binding	GO_MolecularFunction-EBI-UniProt-GOA-ACAP-ARAP_25.05.2022_00h00	0.0300579	0.961852	0.00049682	0.0168919	[4]	Group27	6.97674	3	Specific for Cluster #2	[]	[Clec2e, H2-K2, H2-Q1]	0	100	0	100	[Clec2e, H2-K2, H2-Q1]
GO:0002709	regulation of T cell mediated immunity	GO_BiologicalProcess-EBI-UniProt-GOA-ACAP-ARAP_25.05.2022_00h00	0.00456993	0.388444	0.00049682	0.0168919	[6, 7]	Group27	6.12245	6	Specific for Cluster #1	[Ccl20, Il1b, Lilrb4b, Ripk3]	[H2-K2, H2-Q1]	66.6667	33.3333	66.005	33.995	[Ccl20, H2-K2, H2-Q1, Il1b, Lilrb4b, Ripk3]
GO:0005797	Golgi medial cisterna	GO_CellularComponent-EBI-UniProt-GOA-ACAP-ARAP_25.05.2022_00h00	0.0114788	0.711685	0.00049682	0.0168919	[5, 6, 7, 8, 9]	Group27	10	3	Specific for Cluster #2	[]	[Glg1, H2-K2, H2-Q1]	0	100	0	100	[Glg1, H2-K2, H2-Q1]
GO:0072523	purine-containing compound catabolic process	GO_BiologicalProcess-EBI-UniProt-GOA-ACAP-ARAP_25.05.2022_00h00	0.0103021	0.679936	0.00292227	0.0847459	[5]	Group28	7.40741	4	None Specific Cluster	[Pde9a, Urah, Xdh]	[Pde8b, Pde9a]	60	40	59.2868	40.7132	[Pde8b, Pde9a, Urah, Xdh]
GO:0009261	ribonucleotide catabolic process	GO_BiologicalProcess-EBI-UniProt-GOA-ACAP-ARAP_25.05.2022_00h00	0.00171785	0.176939	0.00292227	0.0847459	[5, 6, 7, 8, 9]	Group28	9.09091	5	None Specific Cluster	[Pde9a, Urah, Xdh]	[Entpd5, Pde8b, Pde9a]	50	50	49.2593	50.7407	[Entpd5, Pde8b, Pde9a, Urah, Xdh]
GO:0006195	purine nucleotide catabolic process	GO_BiologicalProcess-EBI-UniProt-GOA-ACAP-ARAP_25.05.2022_00h00	0.00733693	0.535596	0.00292227	0.0847459	[6, 7, 8, 9]	Group28	8.16327	4	None Specific Cluster	[Pde9a, Urah, Xdh]	[Pde8b, Pde9a]	60	40	59.2868	40.7132	[Pde8b, Pde9a, Urah, Xdh]
GO:0009154	purine ribonucleotide catabolic process	GO_BiologicalProcess-EBI-UniProt-GOA-ACAP-ARAP_25.05.2022_00h00	0.00586238	0.457266	0.00292227	0.0847459	[6, 7, 8, 9, 10]	Group28	8.69565	4	None Specific Cluster	[Pde9a, Urah, Xdh]	[Pde8b, Pde9a]	60	40	59.2868	40.7132	[Pde8b, Pde9a, Urah, Xdh]
GO:0051984	positive regulation of chromosome segregation	GO_BiologicalProcess-EBI-UniProt-GOA-ACAP-ARAP_25.05.2022_00h00	0.0104508	0.679302	0.0320083	0.384099	[3, 4, 5]	Group29	10.3448	3	Specific for Cluster #1	[Incenp, Ncapd2, Ncapg]	[]	100	0	100	0	[Incenp, Ncapd2, Ncapg]
GO:1905820	positive regulation of chromosome separation	GO_BiologicalProcess-EBI-UniProt-GOA-ACAP-ARAP_25.05.2022_00h00	0.0104508	0.679302	0.0320083	0.384099	[4, 5, 6, 7]	Group29	10.3448	3	Specific for Cluster #1	[Incenp, Ncapd2, Ncapg]	[]	100	0	100	0	[Incenp, Ncapd2, Ncapg]
GO:0030261	chromosome condensation	GO_BiologicalProcess-EBI-UniProt-GOA-ACAP-ARAP_25.05.2022_00h00	0.0357304	0.96472	0.0320083	0.384099	[6]	Group29	6.52174	3	Specific for Cluster #1	[Ncapd2, Ncapg, Wapl]	[]	100	0	100	0	[Ncapd2, Ncapg, Wapl]
GO:0060623	regulation of chromosome condensation	GO_BiologicalProcess-EBI-UniProt-GOA-ACAP-ARAP_25.05.2022_00h00	0.00153102	0.159226	0.0320083	0.384099	[6, 7]	Group29	20	3	Specific for Cluster #1	[Ncapd2, Ncapg, Wapl]	[]	100	0	100	0	[Ncapd2, Ncapg, Wapl]
GO:0016459	myosin complex	GO_CellularComponent-EBI-UniProt-GOA-ACAP-ARAP_25.05.2022_00h00	3.37282e-07	5.80125e-05	6.24535e-09	3.06022e-07	[2, 7]	Group30	15.2542	9	Specific for Cluster #2	[]	[Limch1, Myh1, Myh2, Myh8, Myl1, Myl3, Mylpf, Myo18a, Ttn]	0	100	0	100	[Limch1, Myh1, Myh2, Myh8, Myl1, Myl3, Mylpf, Myo18a, Ttn]
GO:0032982	myosin filament	GO_CellularComponent-EBI-UniProt-GOA-ACAP-ARAP_25.05.2022_00h00	1.17613e-06	0.000196414	6.24535e-09	3.06022e-07	[5]	Group30	26.087	6	Specific for Cluster #2	[]	[Mybpc2, Myh1, Myh2, Myh8, Myo18a, Obscn]	0	100	0	100	[Mybpc2, Myh1, Myh2, Myh8, Myo18a, Obscn]
GO:0016460	myosin II complex	GO_CellularComponent-EBI-UniProt-GOA-ACAP-ARAP_25.05.2022_00h00	5.96604e-09	1.07389e-06	6.24535e-09	3.06022e-07	[3, 8]	Group30	29.6296	8	Specific for Cluster #2	[]	[Limch1, Myh1, Myh2, Myh8, Myl1, Myl3, Myo18a, Ttn]	0	100	0	100	[Limch1, Myh1, Myh2, Myh8, Myl1, Myl3, Myo18a, Ttn]
GO:0005859	muscle myosin complex	GO_CellularComponent-EBI-UniProt-GOA-ACAP-ARAP_25.05.2022_00h00	7.47813e-05	0.0109181	6.24535e-09	3.06022e-07	[4, 5, 6, 9]	Group30	50	3	Specific for Cluster #2	[]	[Myh1, Myh2, Ttn]	0	100	0	100	[Myh1, Myh2, Ttn]
GO:0090075	relaxation of muscle	GO_BiologicalProcess-EBI-UniProt-GOA-ACAP-ARAP_25.05.2022_00h00	0.00265021	0.25177	2.42063e-07	1.11349e-05	[4]	Group31	10.8108	4	Specific for Cluster #2	[]	[Actn3, Atp2a1, Hrc, Ttn]	0	100	0	100	[Actn3, Atp2a1, Hrc, Ttn]
GO:0045933	positive regulation of muscle contraction	GO_BiologicalProcess-EBI-UniProt-GOA-ACAP-ARAP_25.05.2022_00h00	0.0116763	0.712256	2.42063e-07	1.11349e-05	[3, 4, 5, 6, 7]	Group31	7.14286	4	Specific for Cluster #2	[]	[Actn3, Atp2a1, Cacng1, Npy2r]	0	100	0	100	[Actn3, Atp2a1, Cacng1, Npy2r]
GO:0006937	regulation of muscle contraction	GO_BiologicalProcess-EBI-UniProt-GOA-ACAP-ARAP_25.05.2022_00h00	3.59068e-06	0.000570918	2.42063e-07	1.11349e-05	[5, 6]	Group31	7.55814	13	Specific for Cluster #2	[Ryr2]	[Actn3, Atp2a1, Cacng1, Casq1, Dsg2, Hdac4, Myl3, Npy2r, Ryr1, Tnnc2, Tnni2, Tnnt3]	7.69231	92.3077	7.48452	92.5155	[Actn3, Atp2a1, Cacng1, Casq1, Dsg2, Hdac4, Myl3, Npy2r, Ryr1, Ryr2, Tnnc2, Tnni2, Tnnt3]
GO:1901077	regulation of relaxation of muscle	GO_BiologicalProcess-EBI-UniProt-GOA-ACAP-ARAP_25.05.2022_00h00	0.00265135	0.249226	2.42063e-07	1.11349e-05	[5, 6]	Group31	16.6667	3	Specific for Cluster #2	[]	[Actn3, Hrc, Ttn]	0	100	0	100	[Actn3, Hrc, Ttn]
GO:0014819	regulation of skeletal muscle contraction	GO_BiologicalProcess-EBI-UniProt-GOA-ACAP-ARAP_25.05.2022_00h00	0.00153102	0.159226	2.42063e-07	1.11349e-05	[5, 7, 8]	Group31	20	3	Specific for Cluster #2	[]	[Actn3, Atp2a1, Casq1]	0	100	0	100	[Actn3, Atp2a1, Casq1]
GO:0030506	ankyrin binding	GO_MolecularFunction-EBI-UniProt-GOA-ACAP-ARAP_25.05.2022_00h00	0.000500757	0.0605916	1.06944e-12	5.66806e-11	[4]	Group32	16.6667	4	Specific for Cluster #2	[Sptbn1]	[Obscn, Plec, Ttn]	25	75	24.4485	75.5515	[Obscn, Plec, Sptbn1, Ttn]
GO:0031672	A band	GO_CellularComponent-EBI-UniProt-GOA-ACAP-ARAP_25.05.2022_00h00	8.047e-12	1.52088e-09	1.06944e-12	5.66806e-11	[2, 3, 6, 7, 8]	Group32	25	12	Specific for Cluster #2	[Ryr2, Sptbn1]	[Atp2a1, Cmya5, Hdac4, Klhl41, Myh1, Myh2, Myl3, Myom2, Obscn, Ttn]	16.6667	83.3333	16.2592	83.7408	[Atp2a1, Cmya5, Hdac4, Klhl41, Myh1, Myh2, Myl3, Myom2, Obscn, Ryr2, Sptbn1, Ttn]
GO:0031430	M band	GO_CellularComponent-EBI-UniProt-GOA-ACAP-ARAP_25.05.2022_00h00	2.57753e-06	0.000420137	1.06944e-12	5.66806e-11	[2, 3, 4, 7, 8, 9]	Group32	23.0769	6	Specific for Cluster #2	[Sptbn1]	[Cmya5, Klhl41, Myom2, Obscn, Ttn]	16.6667	83.3333	16.2592	83.7408	[Cmya5, Klhl41, Myom2, Obscn, Sptbn1, Ttn]
GO:0005200	structural constituent of cytoskeleton	GO_BiologicalProcess-EBI-UniProt-GOA-ACAP-ARAP_25.05.2022_00h00	3.02372e-06	0.000486819	1.06944e-12	5.66806e-11	[6]	Group32	11.8421	9	Specific for Cluster #2	[Sptbn1, Synm, Tpm1]	[Mybpc1, Mybpc2, Myom2, Plec, Tpm2, Ttn]	33.3333	66.6667	32.6781	67.3219	[Mybpc1, Mybpc2, Myom2, Plec, Sptbn1, Synm, Tpm1, Tpm2, Ttn]
GO:0014866	skeletal myofibril assembly	GO_BiologicalProcess-EBI-UniProt-GOA-ACAP-ARAP_25.05.2022_00h00	0.000428107	0.052229	1.06944e-12	5.66806e-11	[5, 6, 7, 8, 9]	Group32	30	3	Specific for Cluster #2	[]	[Plec, Tcap, Ttn]	0	100	0	100	[Plec, Tcap, Ttn]
GO:0035456	response to interferon-beta	GO_BiologicalProcess-EBI-UniProt-GOA-ACAP-ARAP_25.05.2022_00h00	1.01677e-08	1.80986e-06	1.51001e-10	7.55005e-09	[5]	Group33	15.942	11	Specific for Cluster #1	[Gbp2, Gbp2b, Gbp3, Gm4841, Gm4951, Igtp, Iigp1, Stat1, Tgtp1, Tgtp2]	[Irf1]	90.9091	9.09091	90.6612	9.33879	[Gbp2, Gbp2b, Gbp3, Gm4841, Gm4951, Igtp, Iigp1, Irf1, Stat1, Tgtp1, Tgtp2]
GO:0034341	response to interferon-gamma	GO_BiologicalProcess-EBI-UniProt-GOA-ACAP-ARAP_25.05.2022_00h00	6.31239e-09	1.12992e-06	1.51001e-10	7.55005e-09	[4, 5, 6, 7]	Group33	9.87654	16	Specific for Cluster #1	[Aqp4, Capg, Ccl20, Cd47, Gbp10, Gbp2, Gbp2b, Gbp3, Igtp, Nlrc5, Nos2, Socs1, Stat1, Tgtp1]	[Irf1, Myo18a]	87.5	12.5	87.1723	12.8277	[Aqp4, Capg, Ccl20, Cd47, Gbp10, Gbp2, Gbp2b, Gbp3, Igtp, Irf1, Myo18a, Nlrc5, Nos2, Socs1, Stat1, Tgtp1]
GO:0035458	cellular response to interferon-beta	GO_BiologicalProcess-EBI-UniProt-GOA-ACAP-ARAP_25.05.2022_00h00	2.16767e-09	3.96684e-07	1.51001e-10	7.55005e-09	[6]	Group33	18.3333	11	Specific for Cluster #1	[Gbp2, Gbp2b, Gbp3, Gm4841, Gm4951, Igtp, Iigp1, Stat1, Tgtp1, Tgtp2]	[Irf1]	90.9091	9.09091	90.6612	9.33879	[Gbp2, Gbp2b, Gbp3, Gm4841, Gm4951, Igtp, Iigp1, Irf1, Stat1, Tgtp1, Tgtp2]
GO:0071346	cellular response to interferon-gamma	GO_BiologicalProcess-EBI-UniProt-GOA-ACAP-ARAP_25.05.2022_00h00	3.03475e-09	5.52324e-07	1.51001e-10	7.55005e-09	[5, 6, 7, 8]	Group33	11.2782	15	Specific for Cluster #1	[Aqp4, Capg, Ccl20, Cd47, Gbp10, Gbp2, Gbp2b, Gbp3, Igtp, Nlrc5, Nos2, Socs1, Stat1]	[Irf1, Myo18a]	86.6667	13.3333	86.3205	13.6795	[Aqp4, Capg, Ccl20, Cd47, Gbp10, Gbp2, Gbp2b, Gbp3, Igtp, Irf1, Myo18a, Nlrc5, Nos2, Socs1, Stat1]
GO:0060333	interferon-gamma-mediated signaling pathway	GO_BiologicalProcess-EBI-UniProt-GOA-ACAP-ARAP_25.05.2022_00h00	3.12716e-05	0.00472201	1.51001e-10	7.55005e-09	[5, 6, 7, 8, 9]	Group33	20.8333	5	Specific for Cluster #1	[Igtp, Nlrc5, Socs1, Stat1]	[Irf1]	80	20	79.5217	20.4783	[Igtp, Irf1, Nlrc5, Socs1, Stat1]
GO:0034340	response to type I interferon	GO_BiologicalProcess-EBI-UniProt-GOA-ACAP-ARAP_25.05.2022_00h00	0.022378	0.917498	0.0011839	0.0367008	[4, 5, 6, 7]	Group34	5.88235	4	Specific for Cluster #1	[Cnot7, Nlrc5, Stat1]	[Ifit1bl2]	75	25	74.4403	25.5597	[Cnot7, Ifit1bl2, Nlrc5, Stat1]
GO:0001960	negative regulation of cytokine-mediated signaling pathway	GO_BiologicalProcess-EBI-UniProt-GOA-ACAP-ARAP_25.05.2022_00h00	0.114767	0.114767	0.0011839	0.0367008	[4, 5, 6, 7, 8]	Group34	4	3	Specific for Cluster #1	[Cnot7, Il1r2, Nlrc5]	[]	100	0	100	0	[Cnot7, Il1r2, Nlrc5]
GO:0071357	cellular response to type I interferon	GO_BiologicalProcess-EBI-UniProt-GOA-ACAP-ARAP_25.05.2022_00h00	0.0156104	0.842962	0.0011839	0.0367008	[5, 6, 7, 8]	Group34	6.55738	4	Specific for Cluster #1	[Cnot7, Nlrc5, Stat1]	[Ifit1bl2]	75	25	74.4403	25.5597	[Cnot7, Ifit1bl2, Nlrc5, Stat1]
GO:0060333	interferon-gamma-mediated signaling pathway	GO_BiologicalProcess-EBI-UniProt-GOA-ACAP-ARAP_25.05.2022_00h00	3.12716e-05	0.00472201	0.0011839	0.0367008	[5, 6, 7, 8, 9]	Group34	20.8333	5	Specific for Cluster #1	[Igtp, Nlrc5, Socs1, Stat1]	[Irf1]	80	20	79.5217	20.4783	[Igtp, Irf1, Nlrc5, Socs1, Stat1]
GO:0060337	type I interferon signaling pathway	GO_BiologicalProcess-EBI-UniProt-GOA-ACAP-ARAP_25.05.2022_00h00	0.0660555	0.858722	0.0011839	0.0367008	[5, 6, 7, 8, 9]	Group34	5.08475	3	Specific for Cluster #1	[Cnot7, Nlrc5, Stat1]	[]	100	0	100	0	[Cnot7, Nlrc5, Stat1]
GO:0043292	contractile fiber	GO_CellularComponent-EBI-UniProt-GOA-ACAP-ARAP_25.05.2022_00h00	4.24773e-22	8.32555e-20	7.48625e-19	4.11744e-17	[3, 4, 5]	Group35	13.1086	35	Specific for Cluster #2	[Actn4, Ido1, Ryr2, Sptan1, Sptbn1, Synm, Tpm1]	[Actn3, Actn4, Atp2a1, Casq1, Cmya5, Hdac4, Hrc, Klhl41, Ky, Ldb3, Myh1, Myh2, Myh8, Myl1, Myl3, Myom2, Myoz1, Myoz3, Neb, Obscn, Plec, Ryr1, Tcap, Tnnc2, Tnni2, Tnnt3, Tpm2, Ttn, Xirp2]	19.4444	80.5556	18.9845	81.0155	[Actn3, Actn4, Atp2a1, Casq1, Cmya5, Hdac4, Hrc, Ido1, Klhl41, Ky, Ldb3, Myh1, Myh2, Myh8, Myl1, Myl3, Myom2, Myoz1, Myoz3, Neb, Obscn, Plec, Ryr1, Ryr2, Sptan1, Sptbn1, Synm, Tcap, Tnnc2, Tnni2, Tnnt3, Tpm1, Tpm2, Ttn, Xirp2]
GO:0030016	myofibril	GO_CellularComponent-EBI-UniProt-GOA-ACAP-ARAP_25.05.2022_00h00	1.43532e-21	2.79887e-19	7.48625e-19	4.11744e-17	[4, 5, 6]	Group35	13.1783	34	Specific for Cluster #2	[Actn4, Ryr2, Sptan1, Sptbn1, Synm, Tpm1]	[Actn3, Actn4, Atp2a1, Casq1, Cmya5, Hdac4, Hrc, Klhl41, Ky, Ldb3, Myh1, Myh2, Myh8, Myl1, Myl3, Myom2, Myoz1, Myoz3, Neb, Obscn, Plec, Ryr1, Tcap, Tnnc2, Tnni2, Tnnt3, Tpm2, Ttn, Xirp2]	17.1429	82.8571	16.7261	83.2739	[Actn3, Actn4, Atp2a1, Casq1, Cmya5, Hdac4, Hrc, Klhl41, Ky, Ldb3, Myh1, Myh2, Myh8, Myl1, Myl3, Myom2, Myoz1, Myoz3, Neb, Obscn, Plec, Ryr1, Ryr2, Sptan1, Sptbn1, Synm, Tcap, Tnnc2, Tnni2, Tnnt3, Tpm1, Tpm2, Ttn, Xirp2]
GO:0030017	sarcomere	GO_CellularComponent-EBI-UniProt-GOA-ACAP-ARAP_25.05.2022_00h00	8.4555e-21	1.64037e-18	7.48625e-19	4.11744e-17	[2, 5, 6, 7]	Group35	13.617	32	Specific for Cluster #2	[Actn4, Ryr2, Sptan1, Sptbn1, Synm, Tpm1]	[Actn3, Actn4, Atp2a1, Casq1, Cmya5, Hdac4, Hrc, Klhl41, Ky, Ldb3, Myh1, Myh2, Myl3, Myom2, Myoz1, Myoz3, Neb, Obscn, Plec, Ryr1, Tcap, Tnnc2, Tnni2, Tnnt3, Tpm2, Ttn, Xirp2]	18.1818	81.8182	17.7452	82.2548	[Actn3, Actn4, Atp2a1, Casq1, Cmya5, Hdac4, Hrc, Klhl41, Ky, Ldb3, Myh1, Myh2, Myl3, Myom2, Myoz1, Myoz3, Neb, Obscn, Plec, Ryr1, Ryr2, Sptan1, Sptbn1, Synm, Tcap, Tnnc2, Tnni2, Tnnt3, Tpm1, Tpm2, Ttn, Xirp2]
GO:0031672	A band	GO_CellularComponent-EBI-UniProt-GOA-ACAP-ARAP_25.05.2022_00h00	8.047e-12	1.52088e-09	7.48625e-19	4.11744e-17	[2, 3, 6, 7, 8]	Group35	25	12	Specific for Cluster #2	[Ryr2, Sptbn1]	[Atp2a1, Cmya5, Hdac4, Klhl41, Myh1, Myh2, Myl3, Myom2, Obscn, Ttn]	16.6667	83.3333	16.2592	83.7408	[Atp2a1, Cmya5, Hdac4, Klhl41, Myh1, Myh2, Myl3, Myom2, Obscn, Ryr2, Sptbn1, Ttn]
GO:0031430	M band	GO_CellularComponent-EBI-UniProt-GOA-ACAP-ARAP_25.05.2022_00h00	2.57753e-06	0.000420137	7.48625e-19	4.11744e-17	[2, 3, 4, 7, 8, 9]	Group35	23.0769	6	Specific for Cluster #2	[Sptbn1]	[Cmya5, Klhl41, Myom2, Obscn, Ttn]	16.6667	83.3333	16.2592	83.7408	[Cmya5, Klhl41, Myom2, Obscn, Sptbn1, Ttn]
GO:0060048	cardiac muscle contraction	GO_BiologicalProcess-EBI-UniProt-GOA-ACAP-ARAP_25.05.2022_00h00	8.20901e-05	0.0117389	7.48625e-19	4.11744e-17	[6]	Group35	7.0922	10	Specific for Cluster #2	[Ryr2, Tpm1]	[Atp2a1, Dsg2, Hdac4, Myl1, Myl3, Tcap, Tnni2, Ttn]	20	80	19.5301	80.4699	[Atp2a1, Dsg2, Hdac4, Myl1, Myl3, Ryr2, Tcap, Tnni2, Tpm1, Ttn]
GO:0006809	nitric oxide biosynthetic process	GO_BiologicalProcess-EBI-UniProt-GOA-ACAP-ARAP_25.05.2022_00h00	0.0521206	0.88605	0.0225783	0.361253	[5]	Group36	4.49438	4	Specific for Cluster #1	[Cd47, Il1b, Nos2, Ptx3]	[]	100	0	100	0	[Cd47, Il1b, Nos2, Ptx3]
GO:0046470	phosphatidylcholine metabolic process	GO_BiologicalProcess-EBI-UniProt-GOA-ACAP-ARAP_25.05.2022_00h00	0.0192925	0.906749	0.0225783	0.361253	[4, 6, 7]	Group36	6.15385	4	Specific for Cluster #1	[Acsl3, Pcyt1b, Pla2g2a, Pla2g5]	[Pcyt1b]	80	20	79.5217	20.4783	[Acsl3, Pcyt1b, Pla2g2a, Pla2g5]
GO:0015909	long-chain fatty acid transport	GO_BiologicalProcess-EBI-UniProt-GOA-ACAP-ARAP_25.05.2022_00h00	0.0951874	0.571125	0.0225783	0.361253	[6, 7]	Group36	4.34783	3	Specific for Cluster #1	[Acsl3, Pla2g2a, Pla2g5]	[]	100	0	100	0	[Acsl3, Pla2g2a, Pla2g5]
GO:0046456	icosanoid biosynthetic process	GO_BiologicalProcess-EBI-UniProt-GOA-ACAP-ARAP_25.05.2022_00h00	0.0463128	1	0.0225783	0.361253	[6, 7]	Group36	5.88235	3	Specific for Cluster #1	[Il1b, Pla2g2a, Pla2g5]	[]	100	0	100	0	[Il1b, Pla2g2a, Pla2g5]
GO:0032309	icosanoid secretion	GO_BiologicalProcess-EBI-UniProt-GOA-ACAP-ARAP_25.05.2022_00h00	0.0014538	0.152649	0.0225783	0.361253	[5, 8, 9]	Group36	9.43396	5	Specific for Cluster #1	[Il1b, Nos2, Pla2g2a, Pla2g5]	[Abcc4]	80	20	79.5217	20.4783	[Abcc4, Il1b, Nos2, Pla2g2a, Pla2g5]
GO:0071715	icosanoid transport	GO_BiologicalProcess-EBI-UniProt-GOA-ACAP-ARAP_25.05.2022_00h00	0.00313399	0.288327	0.0225783	0.361253	[7, 8]	Group36	7.93651	5	Specific for Cluster #1	[Il1b, Nos2, Pla2g2a, Pla2g5]	[Abcc4]	80	20	79.5217	20.4783	[Abcc4, Il1b, Nos2, Pla2g2a, Pla2g5]
GO:0008391	arachidonic acid monooxygenase activity	GO_MolecularFunction-EBI-UniProt-GOA-ACAP-ARAP_25.05.2022_00h00	0.0463128	1	0.0686873	0.343437	[4]	Group37	5.88235	3	Specific for Cluster #2	[]	[Cyp1a1, Cyp2c55, Cyp2c69]	0	100	0	100	[Cyp1a1, Cyp2c55, Cyp2c69]
GO:0008395	steroid hydroxylase activity	GO_MolecularFunction-EBI-UniProt-GOA-ACAP-ARAP_25.05.2022_00h00	0.104796	0.419182	0.0686873	0.343437	[4]	Group37	4.16667	3	Specific for Cluster #2	[]	[Cyp1a1, Cyp2c55, Cyp2c69]	0	100	0	100	[Cyp1a1, Cyp2c55, Cyp2c69]
GO:0033189	response to vitamin A	GO_BiologicalProcess-EBI-UniProt-GOA-ACAP-ARAP_25.05.2022_00h00	0.00769862	0.554301	0.0686873	0.343437	[5, 7]	Group37	11.5385	3	Specific for Cluster #2	[]	[Abcb1a, Cyp1a1, Lrat]	0	100	0	100	[Abcb1a, Cyp1a1, Lrat]
GO:0042572	retinol metabolic process	GO_BiologicalProcess-EBI-UniProt-GOA-ACAP-ARAP_25.05.2022_00h00	0.0859643	0.773679	0.0686873	0.343437	[4, 5, 6, 8, 9]	Group37	4.54545	3	Specific for Cluster #2	[]	[Ces2a, Cyp1a1, Lrat]	0	100	0	100	[Ces2a, Cyp1a1, Lrat]
GO:0016101	diterpenoid metabolic process	GO_BiologicalProcess-EBI-UniProt-GOA-ACAP-ARAP_25.05.2022_00h00	0.0594228	0.891342	0.0686873	0.343437	[6, 7]	Group37	4.30108	4	Specific for Cluster #2	[]	[Ces2a, Cyp1a1, Cyp2c55, Lrat]	0	100	0	100	[Ces2a, Cyp1a1, Cyp2c55, Lrat]
GO:0001523	retinoid metabolic process	GO_BiologicalProcess-EBI-UniProt-GOA-ACAP-ARAP_25.05.2022_00h00	0.0486648	0.973297	0.0686873	0.343437	[7, 8]	Group37	4.5977	4	Specific for Cluster #2	[]	[Ces2a, Cyp1a1, Cyp2c55, Lrat]	0	100	0	100	[Ces2a, Cyp1a1, Cyp2c55, Lrat]
GO:0099602	neurotransmitter receptor regulator activity	GO_MolecularFunction-EBI-UniProt-GOA-ACAP-ARAP_25.05.2022_00h00	0.000588789	0.0688884	0.00362647	0.0979146	[3, 4]	Group38	16	4	Specific for Cluster #1	[Ly6a, Ly6c1, Slurp1]	[Tmem35a]	75	25	74.4403	25.5597	[Ly6a, Ly6c1, Slurp1, Tmem35a]
GO:2000272	negative regulation of signaling receptor activity	GO_BiologicalProcess-EBI-UniProt-GOA-ACAP-ARAP_25.05.2022_00h00	0.022378	0.917498	0.00362647	0.0979146	[4, 5, 6, 7]	Group38	5.88235	4	Specific for Cluster #1	[Lilrb4b, Ly6a, Ly6c1]	[Cblb]	75	25	74.4403	25.5597	[Cblb, Lilrb4b, Ly6a, Ly6c1]
GO:0030547	signaling receptor inhibitor activity	GO_BiologicalProcess-EBI-UniProt-GOA-ACAP-ARAP_25.05.2022_00h00	0.0202689	0.9121	0.00362647	0.0979146	[5, 6, 7, 8]	Group38	8.10811	3	Specific for Cluster #1	[Lilrb4b, Ly6a, Ly6c1]	[]	100	0	100	0	[Lilrb4b, Ly6a, Ly6c1]
GO:0007271	synaptic transmission, cholinergic	GO_BiologicalProcess-EBI-UniProt-GOA-ACAP-ARAP_25.05.2022_00h00	0.0156104	0.842962	0.00362647	0.0979146	[7, 8]	Group38	6.55738	4	Specific for Cluster #1	[Ly6a, Ly6c1, Slurp1]	[Tmem35a]	75	25	74.4403	25.5597	[Ly6a, Ly6c1, Slurp1, Tmem35a]
GO:0042130	negative regulation of T cell proliferation	GO_BiologicalProcess-EBI-UniProt-GOA-ACAP-ARAP_25.05.2022_00h00	0.0100438	0.682979	0.00362647	0.0979146	[6, 7, 8, 9]	Group38	6.0241	5	Specific for Cluster #1	[Ido1, Lilrb4b, Pla2g2a, Tsc2]	[Cblb]	80	20	79.5217	20.4783	[Cblb, Ido1, Lilrb4b, Pla2g2a, Tsc2]
GO:0015464	acetylcholine receptor activity	GO_BiologicalProcess-EBI-UniProt-GOA-ACAP-ARAP_25.05.2022_00h00	0.00459973	0.381778	0.00362647	0.0979146	[6, 7, 8, 9, 10]	Group38	9.30233	4	Specific for Cluster #1	[Ly6a, Ly6c1, Slurp1]	[Tmem35a]	75	25	74.4403	25.5597	[Ly6a, Ly6c1, Slurp1, Tmem35a]
GO:0030548	acetylcholine receptor regulator activity	GO_BiologicalProcess-EBI-UniProt-GOA-ACAP-ARAP_25.05.2022_00h00	0.000588789	0.0688884	0.00362647	0.0979146	[7, 8, 9, 10, 11]	Group38	16	4	Specific for Cluster #1	[Ly6a, Ly6c1, Slurp1]	[Tmem35a]	75	25	74.4403	25.5597	[Ly6a, Ly6c1, Slurp1, Tmem35a]
GO:0070486	leukocyte aggregation	GO_BiologicalProcess-EBI-UniProt-GOA-ACAP-ARAP_25.05.2022_00h00	0.000155369	0.0212856	0.064772	0.388632	[5]	Group39	22.2222	4	Specific for Cluster #1	[Cd47, Il1b, S100a8, S100a9]	[]	100	0	100	0	[Cd47, Il1b, S100a8, S100a9]
GO:0017014	protein nitrosylation	GO_BiologicalProcess-EBI-UniProt-GOA-ACAP-ARAP_25.05.2022_00h00	0.00265135	0.249226	0.064772	0.388632	[5, 6]	Group39	16.6667	3	Specific for Cluster #1	[Nos2, S100a8, S100a9]	[]	100	0	100	0	[Nos2, S100a8, S100a9]
GO:0001937	negative regulation of endothelial cell proliferation	GO_BiologicalProcess-EBI-UniProt-GOA-ACAP-ARAP_25.05.2022_00h00	0.10808	0.32424	0.064772	0.388632	[5, 6, 7]	Group39	4.10959	3	Specific for Cluster #1	[Stat1, Tsc2, Xdh]	[]	100	0	100	0	[Stat1, Tsc2, Xdh]
GO:0018198	peptidyl-cysteine modification	GO_BiologicalProcess-EBI-UniProt-GOA-ACAP-ARAP_25.05.2022_00h00	0.0440852	1	0.064772	0.388632	[6, 7]	Group39	6	3	Specific for Cluster #1	[Nos2, S100a8, S100a9]	[]	100	0	100	0	[Nos2, S100a8, S100a9]
GO:0018119	peptidyl-cysteine S-nitrosylation	GO_BiologicalProcess-EBI-UniProt-GOA-ACAP-ARAP_25.05.2022_00h00	0.00223535	0.216829	0.064772	0.388632	[6, 7, 8]	Group39	17.6471	3	Specific for Cluster #1	[Nos2, S100a8, S100a9]	[]	100	0	100	0	[Nos2, S100a8, S100a9]
GO:0014002	astrocyte development	GO_BiologicalProcess-EBI-UniProt-GOA-ACAP-ARAP_25.05.2022_00h00	0.0249027	0.946302	0.064772	0.388632	[5, 6, 7, 8, 9, 10]	Group39	7.5	3	Specific for Cluster #1	[Il1b, S100a8, S100a9]	[]	100	0	100	0	[Il1b, S100a8, S100a9]
GO:0006919	activation of cysteine-type endopeptidase activity involved in apoptotic process	GO_BiologicalProcess-EBI-UniProt-GOA-ACAP-ARAP_25.05.2022_00h00	0.0503763	0.957151	0.064772	0.388632	[7, 8, 10, 11, 12]	Group39	4.54545	4	Specific for Cluster #1	[S100a8, S100a9, Stat1, Xdh]	[]	100	0	100	0	[S100a8, S100a9, Stat1, Xdh]
GO:0038187	pattern recognition receptor activity	GO_MolecularFunction-EBI-UniProt-GOA-ACAP-ARAP_25.05.2022_00h00	0.0114788	0.711685	0.00851254	0.187276	[3]	Group40	10	3	Specific for Cluster #1	[Clec4d, Clec4e, Pglyrp1]	[]	100	0	100	0	[Clec4d, Clec4e, Pglyrp1]
GO:0009620	response to fungus	GO_BiologicalProcess-EBI-UniProt-GOA-ACAP-ARAP_25.05.2022_00h00	0.0453402	1	0.00851254	0.187276	[3, 5]	Group40	4.70588	4	Specific for Cluster #1	[Clec4d, Clec4e, Pla2g5, Ptx3]	[]	100	0	100	0	[Clec4d, Clec4e, Pla2g5, Ptx3]
GO:0008228	opsonization	GO_BiologicalProcess-EBI-UniProt-GOA-ACAP-ARAP_25.05.2022_00h00	0.000194367	0.0256564	0.00851254	0.187276	[3, 4, 7]	Group40	21.0526	4	Specific for Cluster #1	[Cd47, Pla2g5, Ptx3]	[Myo18a]	75	25	74.4403	25.5597	[Cd47, Myo18a, Pla2g5, Ptx3]
GO:0050832	defense response to fungus	GO_BiologicalProcess-EBI-UniProt-GOA-ACAP-ARAP_25.05.2022_00h00	0.0951874	0.571125	0.00851254	0.187276	[4, 5, 6]	Group40	4.34783	3	Specific for Cluster #1	[Clec4d, Clec4e, Pla2g5]	[]	100	0	100	0	[Clec4d, Clec4e, Pla2g5]
GO:0061760	antifungal innate immune response	GO_BiologicalProcess-EBI-UniProt-GOA-ACAP-ARAP_25.05.2022_00h00	0.00856134	0.599294	0.00851254	0.187276	[4, 5, 6, 7]	Group40	11.1111	3	Specific for Cluster #1	[Clec4d, Clec4e, Pla2g5]	[]	100	0	100	0	[Clec4d, Clec4e, Pla2g5]
GO:0038093	Fc receptor signaling pathway	GO_BiologicalProcess-EBI-UniProt-GOA-ACAP-ARAP_25.05.2022_00h00	0.00769862	0.554301	0.00851254	0.187276	[5, 6, 7]	Group40	11.5385	3	Specific for Cluster #1	[Cd47, Clec4d, Clec4e]	[]	100	0	100	0	[Cd47, Clec4d, Clec4e]
GO:0038094	Fc-gamma receptor signaling pathway	GO_BiologicalProcess-EBI-UniProt-GOA-ACAP-ARAP_25.05.2022_00h00	0.00265135	0.249226	0.00851254	0.187276	[6, 7, 8]	Group40	16.6667	3	Specific for Cluster #1	[Cd47, Clec4d, Clec4e]	[]	100	0	100	0	[Cd47, Clec4d, Clec4e]
GO:0000380	alternative mRNA splicing, via spliceosome	GO_BiologicalProcess-EBI-UniProt-GOA-ACAP-ARAP_25.05.2022_00h00	0.0453402	1	0.0444978	0.40048	[8, 9, 10, 11, 12]	Group41	4.70588	4	Specific for Cluster #2	[]	[Celf1, Celf2, Fmr1, Sfswap]	0	100	0	100	[Celf1, Celf2, Fmr1, Sfswap]
GO:0000381	regulation of alternative mRNA splicing, via spliceosome	GO_BiologicalProcess-EBI-UniProt-GOA-ACAP-ARAP_25.05.2022_00h00	0.0889946	0.711957	0.0444978	0.40048	[7, 8, 9, 10, 11, 12, 13]	Group41	4.47761	3	Specific for Cluster #2	[]	[Celf1, Celf2, Fmr1]	0	100	0	100	[Celf1, Celf2, Fmr1]
GO:0031369	translation initiation factor binding	GO_MolecularFunction-EBI-UniProt-GOA-ACAP-ARAP_25.05.2022_00h00	0.0202689	0.9121	0.0444978	0.40048	[3]	Group41	8.10811	3	Specific for Cluster #2	[]	[Celf1, Eif4ebp2, Fmr1]	0	100	0	100	[Celf1, Eif4ebp2, Fmr1]
GO:0010494	cytoplasmic stress granule	GO_CellularComponent-EBI-UniProt-GOA-ACAP-ARAP_25.05.2022_00h00	0.0503763	0.957151	0.0444978	0.40048	[4, 5, 7]	Group41	4.54545	4	Specific for Cluster #2	[]	[Celf1, Endov, Fmr1, Larp4b]	0	100	0	100	[Celf1, Endov, Fmr1, Larp4b]
GO:0016441	post-transcriptional gene silencing	GO_BiologicalProcess-EBI-UniProt-GOA-ACAP-ARAP_25.05.2022_00h00	0.00624503	0.474622	0.0444978	0.40048	[5, 6, 7]	Group41	6.75676	5	Specific for Cluster #2	[Xpo5]	[Celf1, Celf2, Fmr1, Nfkb1]	20	80	19.5301	80.4699	[Celf1, Celf2, Fmr1, Nfkb1, Xpo5]
GO:0000245	spliceosomal complex assembly	GO_BiologicalProcess-EBI-UniProt-GOA-ACAP-ARAP_25.05.2022_00h00	0.0397959	0.994897	0.0444978	0.40048	[6, 7, 8, 9, 10, 11, 12]	Group41	6.25	3	Specific for Cluster #2	[]	[Celf1, Celf2, Sfswap]	0	100	0	100	[Celf1, Celf2, Sfswap]
GO:0006376	mRNA splice site selection	GO_BiologicalProcess-EBI-UniProt-GOA-ACAP-ARAP_25.05.2022_00h00	0.0104508	0.679302	0.0444978	0.40048	[6, 7, 8, 9, 10, 11, 12, 13]	Group41	10.3448	3	Specific for Cluster #2	[]	[Celf1, Celf2, Sfswap]	0	100	0	100	[Celf1, Celf2, Sfswap]
GO:0042571	immunoglobulin complex, circulating	GO_CellularComponent-EBI-UniProt-GOA-ACAP-ARAP_25.05.2022_00h00	0.0189276	0.908524	2.47866e-07	1.1154e-05	[3, 4]	Group42	4.51128	6	Specific for Cluster #1	[Ighv1-69, Ighv1-77, Ighv10-1, Ighv13-2, Ighv3-5, Ighv9-4]	[]	100	0	100	0	[Ighv1-69, Ighv1-77, Ighv10-1, Ighv13-2, Ighv3-5, Ighv9-4]
GO:0034987	immunoglobulin receptor binding	GO_MolecularFunction-EBI-UniProt-GOA-ACAP-ARAP_25.05.2022_00h00	0.00608098	0.468235	2.47866e-07	1.1154e-05	[4]	Group42	5.10949	7	Specific for Cluster #1	[Clec4d, Ighv1-69, Ighv1-77, Ighv10-1, Ighv13-2, Ighv3-5, Ighv9-4]	[]	100	0	100	0	[Clec4d, Ighv1-69, Ighv1-77, Ighv10-1, Ighv13-2, Ighv3-5, Ighv9-4]
GO:0006910	phagocytosis, recognition	GO_BiologicalProcess-EBI-UniProt-GOA-ACAP-ARAP_25.05.2022_00h00	0.00031264	0.0400179	2.47866e-07	1.1154e-05	[3, 6]	Group42	6.0241	10	Specific for Cluster #1	[Cd47, Ighv1-69, Ighv1-77, Ighv10-1, Ighv13-2, Ighv3-5, Ighv9-4, Pla2g5, Ptx3]	[Myo18a]	90	10	89.7301	10.2699	[Cd47, Ighv1-69, Ighv1-77, Ighv10-1, Ighv13-2, Ighv3-5, Ighv9-4, Myo18a, Pla2g5, Ptx3]
GO:0008228	opsonization	GO_BiologicalProcess-EBI-UniProt-GOA-ACAP-ARAP_25.05.2022_00h00	0.000194367	0.0256564	2.47866e-07	1.1154e-05	[3, 4, 7]	Group42	21.0526	4	Specific for Cluster #1	[Cd47, Pla2g5, Ptx3]	[Myo18a]	75	25	74.4403	25.5597	[Cd47, Myo18a, Pla2g5, Ptx3]
GO:0006956	complement activation	GO_BiologicalProcess-EBI-UniProt-GOA-ACAP-ARAP_25.05.2022_00h00	0.00428682	0.368666	2.47866e-07	1.1154e-05	[3, 4, 5, 6, 7]	Group42	4.54545	9	Specific for Cluster #1	[Cfb, Ighv1-69, Ighv1-77, Ighv10-1, Ighv13-2, Ighv3-5, Ighv9-4, Il1b]	[Krt1]	88.8889	11.1111	88.5928	11.4072	[Cfb, Ighv1-69, Ighv1-77, Ighv10-1, Ighv13-2, Ighv3-5, Ighv9-4, Il1b, Krt1]
GO:0042742	defense response to bacterium	GO_BiologicalProcess-EBI-UniProt-GOA-ACAP-ARAP_25.05.2022_00h00	1.69316e-05	0.00260747	2.47866e-07	1.1154e-05	[4, 5, 6]	Group42	4.26716	23	Specific for Cluster #1	[Adamts4, Clec4d, Clec4e, Gbp10, Gbp2, Gbp2b, Gbp3, Ighv1-69, Ighv1-77, Ighv10-1, Ighv13-2, Ighv3-5, Ighv9-4, Igtp, Iigp1, Il1b, Lcn2, Nos2, Pglyrp1, Pla2g2a, Slpi, Wfdc12]	[H2-K2]	95.6522	4.34783	95.5273	4.47274	[Adamts4, Clec4d, Clec4e, Gbp10, Gbp2, Gbp2b, Gbp3, H2-K2, Ighv1-69, Ighv1-77, Ighv10-1, Ighv13-2, Ighv3-5, Ighv9-4, Igtp, Iigp1, Il1b, Lcn2, Nos2, Pglyrp1, Pla2g2a, Slpi, Wfdc12]
GO:0006958	complement activation, classical pathway	GO_BiologicalProcess-EBI-UniProt-GOA-ACAP-ARAP_25.05.2022_00h00	0.0211937	0.911328	2.47866e-07	1.1154e-05	[4, 5, 6, 7, 8]	Group42	4	7	Specific for Cluster #1	[Cfb, Ighv1-69, Ighv1-77, Ighv10-1, Ighv13-2, Ighv3-5, Ighv9-4]	[]	100	0	100	0	[Cfb, Ighv1-69, Ighv1-77, Ighv10-1, Ighv13-2, Ighv3-5, Ighv9-4]
GO:0030506	ankyrin binding	GO_MolecularFunction-EBI-UniProt-GOA-ACAP-ARAP_25.05.2022_00h00	0.000500757	0.0605916	2.43644e-08	1.16949e-06	[4]	Group43	16.6667	4	Specific for Cluster #2	[Sptbn1]	[Obscn, Plec, Ttn]	25	75	24.4485	75.5515	[Obscn, Plec, Sptbn1, Ttn]
GO:0035994	response to muscle stretch	GO_BiologicalProcess-EBI-UniProt-GOA-ACAP-ARAP_25.05.2022_00h00	0.000588789	0.0688884	2.43644e-08	1.16949e-06	[4]	Group43	16	4	Specific for Cluster #2	[Ryr2]	[Nfkb1, Tcap, Ttn]	25	75	24.4485	75.5515	[Nfkb1, Ryr2, Tcap, Ttn]
GO:0050982	detection of mechanical stimulus	GO_BiologicalProcess-EBI-UniProt-GOA-ACAP-ARAP_25.05.2022_00h00	0.0829791	0.829791	2.43644e-08	1.16949e-06	[4]	Group43	4.61538	3	Specific for Cluster #2	[]	[Pdzd7, Tcap, Ttn]	0	100	0	100	[Pdzd7, Tcap, Ttn]
GO:0055002	striated muscle cell development	GO_BiologicalProcess-EBI-UniProt-GOA-ACAP-ARAP_25.05.2022_00h00	3.82253e-08	6.68943e-06	2.43644e-08	1.16949e-06	[5, 6]	Group43	14.1026	11	Specific for Cluster #2	[Tpm1]	[Casq1, Klhl41, Ldb3, Myom2, Myoz1, Neb, Plec, Tcap, Tnnt3, Ttn]	9.09091	90.9091	8.84897	91.151	[Casq1, Klhl41, Ldb3, Myom2, Myoz1, Neb, Plec, Tcap, Tnnt3, Tpm1, Ttn]
GO:0030239	myofibril assembly	GO_BiologicalProcess-EBI-UniProt-GOA-ACAP-ARAP_25.05.2022_00h00	3.3298e-08	5.86045e-06	2.43644e-08	1.16949e-06	[4, 5, 6, 7, 8]	Group43	14.2857	11	Specific for Cluster #2	[Tpm1]	[Casq1, Klhl41, Ldb3, Myom2, Myoz1, Neb, Plec, Tcap, Tnnt3, Ttn]	9.09091	90.9091	8.84897	91.151	[Casq1, Klhl41, Ldb3, Myom2, Myoz1, Neb, Plec, Tcap, Tnnt3, Tpm1, Ttn]
GO:0014866	skeletal myofibril assembly	GO_BiologicalProcess-EBI-UniProt-GOA-ACAP-ARAP_25.05.2022_00h00	0.000428107	0.052229	2.43644e-08	1.16949e-06	[5, 6, 7, 8, 9]	Group43	30	3	Specific for Cluster #2	[]	[Plec, Tcap, Ttn]	0	100	0	100	[Plec, Tcap, Ttn]
GO:0045214	sarcomere organization	GO_BiologicalProcess-EBI-UniProt-GOA-ACAP-ARAP_25.05.2022_00h00	4.27476e-10	7.90831e-08	2.43644e-08	1.16949e-06	[5, 6, 7, 8, 9]	Group43	21.1538	11	Specific for Cluster #2	[Tpm1]	[Casq1, Klhl41, Ldb3, Myom2, Myoz1, Neb, Plec, Tcap, Tnnt3, Ttn]	9.09091	90.9091	8.84897	91.151	[Casq1, Klhl41, Ldb3, Myom2, Myoz1, Neb, Plec, Tcap, Tnnt3, Tpm1, Ttn]
GO:0055003	cardiac myofibril assembly	GO_BiologicalProcess-EBI-UniProt-GOA-ACAP-ARAP_25.05.2022_00h00	0.00477635	0.391661	2.43644e-08	1.16949e-06	[5, 6, 7, 8, 9, 10]	Group43	13.6364	3	Specific for Cluster #2	[]	[Neb, Tcap, Ttn]	0	100	0	100	[Neb, Tcap, Ttn]
GO:0045913	positive regulation of carbohydrate metabolic process	GO_BiologicalProcess-EBI-UniProt-GOA-ACAP-ARAP_25.05.2022_00h00	0.0235468	0.918327	0.000248088	0.00893117	[3, 4, 5, 6]	Group44	4.85437	5	Specific for Cluster #2	[]	[Actn3, Egf, Gpt, Nfkb1, Slc4a4]	0	100	0	100	[Actn3, Egf, Gpt, Nfkb1, Slc4a4]
GO:0071260	cellular response to mechanical stimulus	GO_BiologicalProcess-EBI-UniProt-GOA-ACAP-ARAP_25.05.2022_00h00	0.0105454	0.674907	0.000248088	0.00893117	[4, 5]	Group44	5.95238	5	Specific for Cluster #2	[Il1b]	[Hdac4, Irf1, Nfkb1, Plec]	20	80	19.5301	80.4699	[Hdac4, Il1b, Irf1, Nfkb1, Plec]
GO:0006023	aminoglycan biosynthetic process	GO_BiologicalProcess-EBI-UniProt-GOA-ACAP-ARAP_25.05.2022_00h00	0.0173906	0.886923	0.000248088	0.00893117	[5]	Group44	6.34921	4	Specific for Cluster #2	[Il1b]	[Egf, Nfkb1, Ugdh]	25	75	24.4485	75.5515	[Egf, Il1b, Nfkb1, Ugdh]
GO:0043470	regulation of carbohydrate catabolic process	GO_BiologicalProcess-EBI-UniProt-GOA-ACAP-ARAP_25.05.2022_00h00	0.0192925	0.906749	0.000248088	0.00893117	[4, 5, 6]	Group44	6.15385	4	Specific for Cluster #2	[Hsd11b1]	[Actn3, Hdac4, Slc4a4]	25	75	24.4485	75.5515	[Actn3, Hdac4, Hsd11b1, Slc4a4]
GO:0070555	response to interleukin-1	GO_BiologicalProcess-EBI-UniProt-GOA-ACAP-ARAP_25.05.2022_00h00	1.4001e-05	0.00217015	0.000248088	0.00893117	[5]	Group44	7.85714	11	Specific for Cluster #1	[Ccl20, Cd47, Cxcl2, Fn1, Il1b, Il1r2, Saa3]	[Hdac4, Irf1, Nfkb1, Pck1]	63.6364	36.3636	62.9479	37.0521	[Ccl20, Cd47, Cxcl2, Fn1, Hdac4, Il1b, Il1r2, Irf1, Nfkb1, Pck1, Saa3]
GO:0006024	glycosaminoglycan biosynthetic process	GO_BiologicalProcess-EBI-UniProt-GOA-ACAP-ARAP_25.05.2022_00h00	0.0109753	0.691445	0.000248088	0.00893117	[6]	Group44	7.27273	4	Specific for Cluster #2	[Il1b]	[Egf, Nfkb1, Ugdh]	25	75	24.4485	75.5515	[Egf, Il1b, Nfkb1, Ugdh]
GO:0006953	acute-phase response	GO_BiologicalProcess-EBI-UniProt-GOA-ACAP-ARAP_25.05.2022_00h00	0.0608073	0.851302	0.000248088	0.00893117	[6]	Group44	5.26316	3	Specific for Cluster #1	[Fn1, Il1b, Saa3]	[]	100	0	100	0	[Fn1, Il1b, Saa3]
GO:0071347	cellular response to interleukin-1	GO_BiologicalProcess-EBI-UniProt-GOA-ACAP-ARAP_25.05.2022_00h00	9.5795e-06	0.0014944	0.000248088	0.00893117	[6]	Group44	9.09091	10	Specific for Cluster #1	[Ccl20, Cd47, Cxcl2, Fn1, Il1b, Il1r2, Saa3]	[Irf1, Nfkb1, Pck1]	70	30	69.3741	30.6259	[Ccl20, Cd47, Cxcl2, Fn1, Il1b, Il1r2, Irf1, Nfkb1, Pck1, Saa3]
GO:0006110	regulation of glycolytic process	GO_BiologicalProcess-EBI-UniProt-GOA-ACAP-ARAP_25.05.2022_00h00	0.0509313	0.916763	0.000248088	0.00893117	[5, 6, 7, 8, 9, 10, 11, 12, 13]	Group44	5.66038	3	Specific for Cluster #2	[]	[Actn3, Hdac4, Slc4a4]	0	100	0	100	[Actn3, Hdac4, Slc4a4]
GO:0043462	regulation of ATP-dependent activity	GO_BiologicalProcess-EBI-UniProt-GOA-ACAP-ARAP_25.05.2022_00h00	0.000164639	0.0222262	5.14553e-06	0.000205821	[3]	Group45	9.45946	7	None Specific Cluster	[Atp1b2, Ryr2, Tpm1, Vmp1]	[Atp2a1, Tnnt3, Tpm2]	57.1429	42.8571	56.4157	43.5843	[Atp1b2, Atp2a1, Ryr2, Tnnt3, Tpm1, Tpm2, Vmp1]
GO:0032781	positive regulation of ATP-dependent activity	GO_BiologicalProcess-EBI-UniProt-GOA-ACAP-ARAP_25.05.2022_00h00	8.04464e-05	0.0116647	5.14553e-06	0.000205821	[4]	Group45	13.0435	6	Specific for Cluster #1	[Atp1b2, Ryr2, Tpm1, Vmp1]	[Atp2a1, Tnnt3]	66.6667	33.3333	66.005	33.995	[Atp1b2, Atp2a1, Ryr2, Tnnt3, Tpm1, Vmp1]
GO:0070252	actin-mediated cell contraction	GO_BiologicalProcess-EBI-UniProt-GOA-ACAP-ARAP_25.05.2022_00h00	0.00130132	0.13794	5.14553e-06	0.000205821	[4]	Group45	6.73077	7	Specific for Cluster #2	[Ryr2, Tpm1]	[Atp2a1, Dsg2, Limch1, Myh2, Myh8]	28.5714	71.4286	27.9706	72.0294	[Atp2a1, Dsg2, Limch1, Myh2, Myh8, Ryr2, Tpm1]
GO:0006942	regulation of striated muscle contraction	GO_BiologicalProcess-EBI-UniProt-GOA-ACAP-ARAP_25.05.2022_00h00	0.00011974	0.0167636	5.14553e-06	0.000205821	[6, 7]	Group45	8.51064	8	Specific for Cluster #2	[Ryr2]	[Actn3, Atp2a1, Casq1, Dsg2, Hdac4, Myl3, Tnnt3]	12.5	87.5	12.1795	87.8205	[Actn3, Atp2a1, Casq1, Dsg2, Hdac4, Myl3, Ryr2, Tnnt3]
GO:0019829	ATPase-coupled cation transmembrane transporter activity	GO_BiologicalProcess-EBI-UniProt-GOA-ACAP-ARAP_25.05.2022_00h00	0.0306911	0.951426	5.14553e-06	0.000205821	[6, 7, 8, 9]	Group45	5.33333	4	Specific for Cluster #1	[Atp1b2, Ryr2, Vmp1]	[Atp2a1]	75	25	74.4403	25.5597	[Atp1b2, Atp2a1, Ryr2, Vmp1]
GO:0015662	P-type ion transporter activity	GO_BiologicalProcess-EBI-UniProt-GOA-ACAP-ARAP_25.05.2022_00h00	0.00586238	0.457266	5.14553e-06	0.000205821	[6, 8, 10]	Group45	8.69565	4	Specific for Cluster #1	[Atp1b2, Ryr2, Vmp1]	[Atp2a1]	75	25	74.4403	25.5597	[Atp1b2, Atp2a1, Ryr2, Vmp1]
GO:0140358	P-type transmembrane transporter activity	GO_BiologicalProcess-EBI-UniProt-GOA-ACAP-ARAP_25.05.2022_00h00	0.00733693	0.535596	5.14553e-06	0.000205821	[7, 9]	Group45	8.16327	4	Specific for Cluster #1	[Atp1b2, Ryr2, Vmp1]	[Atp2a1]	75	25	74.4403	25.5597	[Atp1b2, Atp2a1, Ryr2, Vmp1]
GO:1901019	regulation of calcium ion transmembrane transporter activity	GO_BiologicalProcess-EBI-UniProt-GOA-ACAP-ARAP_25.05.2022_00h00	0.0011618	0.125475	5.14553e-06	0.000205821	[6, 7, 8, 9, 10, 11]	Group45	6.86275	7	Specific for Cluster #2	[Ryr2, Vmp1]	[Atp2a1, Casq1, Fmr1, Hrc, Trdn]	28.5714	71.4286	27.9706	72.0294	[Atp2a1, Casq1, Fmr1, Hrc, Ryr2, Trdn, Vmp1]
GO:1901021	positive regulation of calcium ion transmembrane transporter activity	GO_BiologicalProcess-EBI-UniProt-GOA-ACAP-ARAP_25.05.2022_00h00	0.0014538	0.152649	5.14553e-06	0.000205821	[5, 6, 7, 8, 9, 10, 11, 12]	Group45	9.43396	5	Specific for Cluster #2	[Ryr2, Vmp1]	[Atp2a1, Casq1, Trdn]	40	60	39.291	60.709	[Atp2a1, Casq1, Ryr2, Trdn, Vmp1]
GO:0034340	response to type I interferon	GO_BiologicalProcess-EBI-UniProt-GOA-ACAP-ARAP_25.05.2022_00h00	0.022378	0.917498	3.85076e-08	1.80986e-06	[4, 5, 6, 7]	Group46	5.88235	4	Specific for Cluster #1	[Cnot7, Nlrc5, Stat1]	[Ifit1bl2]	75	25	74.4403	25.5597	[Cnot7, Ifit1bl2, Nlrc5, Stat1]
GO:0034341	response to interferon-gamma	GO_BiologicalProcess-EBI-UniProt-GOA-ACAP-ARAP_25.05.2022_00h00	6.31239e-09	1.12992e-06	3.85076e-08	1.80986e-06	[4, 5, 6, 7]	Group46	9.87654	16	Specific for Cluster #1	[Aqp4, Capg, Ccl20, Cd47, Gbp10, Gbp2, Gbp2b, Gbp3, Igtp, Nlrc5, Nos2, Socs1, Stat1, Tgtp1]	[Irf1, Myo18a]	87.5	12.5	87.1723	12.8277	[Aqp4, Capg, Ccl20, Cd47, Gbp10, Gbp2, Gbp2b, Gbp3, Igtp, Irf1, Myo18a, Nlrc5, Nos2, Socs1, Stat1, Tgtp1]
GO:0060330	regulation of response to interferon-gamma	GO_BiologicalProcess-EBI-UniProt-GOA-ACAP-ARAP_25.05.2022_00h00	0.00223535	0.216829	3.85076e-08	1.80986e-06	[4, 5, 6, 7, 8]	Group46	17.6471	3	Specific for Cluster #1	[Igtp, Nlrc5, Socs1]	[]	100	0	100	0	[Igtp, Nlrc5, Socs1]
GO:0071346	cellular response to interferon-gamma	GO_BiologicalProcess-EBI-UniProt-GOA-ACAP-ARAP_25.05.2022_00h00	3.03475e-09	5.52324e-07	3.85076e-08	1.80986e-06	[5, 6, 7, 8]	Group46	11.2782	15	Specific for Cluster #1	[Aqp4, Capg, Ccl20, Cd47, Gbp10, Gbp2, Gbp2b, Gbp3, Igtp, Nlrc5, Nos2, Socs1, Stat1]	[Irf1, Myo18a]	86.6667	13.3333	86.3205	13.6795	[Aqp4, Capg, Ccl20, Cd47, Gbp10, Gbp2, Gbp2b, Gbp3, Igtp, Irf1, Myo18a, Nlrc5, Nos2, Socs1, Stat1]
GO:0071357	cellular response to type I interferon	GO_BiologicalProcess-EBI-UniProt-GOA-ACAP-ARAP_25.05.2022_00h00	0.0156104	0.842962	3.85076e-08	1.80986e-06	[5, 6, 7, 8]	Group46	6.55738	4	Specific for Cluster #1	[Cnot7, Nlrc5, Stat1]	[Ifit1bl2]	75	25	74.4403	25.5597	[Cnot7, Ifit1bl2, Nlrc5, Stat1]
GO:0060333	interferon-gamma-mediated signaling pathway	GO_BiologicalProcess-EBI-UniProt-GOA-ACAP-ARAP_25.05.2022_00h00	3.12716e-05	0.00472201	3.85076e-08	1.80986e-06	[5, 6, 7, 8, 9]	Group46	20.8333	5	Specific for Cluster #1	[Igtp, Nlrc5, Socs1, Stat1]	[Irf1]	80	20	79.5217	20.4783	[Igtp, Irf1, Nlrc5, Socs1, Stat1]
GO:0060337	type I interferon signaling pathway	GO_BiologicalProcess-EBI-UniProt-GOA-ACAP-ARAP_25.05.2022_00h00	0.0660555	0.858722	3.85076e-08	1.80986e-06	[5, 6, 7, 8, 9]	Group46	5.08475	3	Specific for Cluster #1	[Cnot7, Nlrc5, Stat1]	[]	100	0	100	0	[Cnot7, Nlrc5, Stat1]
GO:0046636	negative regulation of alpha-beta T cell activation	GO_BiologicalProcess-EBI-UniProt-GOA-ACAP-ARAP_25.05.2022_00h00	0.00586238	0.457266	3.85076e-08	1.80986e-06	[6, 7, 8, 9]	Group46	8.69565	4	Specific for Cluster #2	[Socs1]	[Cblb, Irf1, Jak3]	25	75	24.4485	75.5515	[Cblb, Irf1, Jak3, Socs1]
GO:0060334	regulation of interferon-gamma-mediated signaling pathway	GO_BiologicalProcess-EBI-UniProt-GOA-ACAP-ARAP_25.05.2022_00h00	0.00223535	0.216829	3.85076e-08	1.80986e-06	[5, 6, 7, 8, 9, 10]	Group46	17.6471	3	Specific for Cluster #1	[Igtp, Nlrc5, Socs1]	[]	100	0	100	0	[Igtp, Nlrc5, Socs1]
GO:0042509	regulation of tyrosine phosphorylation of STAT protein	GO_BiologicalProcess-EBI-UniProt-GOA-ACAP-ARAP_25.05.2022_00h00	0.0281547	0.985413	3.85076e-08	1.80986e-06	[7, 8, 9, 10]	Group46	5.47945	4	Specific for Cluster #1	[Cnot7, Hsf1, Socs1]	[Irf1]	75	25	74.4403	25.5597	[Cnot7, Hsf1, Irf1, Socs1]
GO:0031640	killing of cells of another organism	GO_BiologicalProcess-EBI-UniProt-GOA-ACAP-ARAP_25.05.2022_00h00	0.0594228	0.891342	0.0128049	0.268902	[2, 3]	Group47	4.30108	4	Specific for Cluster #1	[Ccl20, Cxcl9, Nos2, Pglyrp1]	[]	100	0	100	0	[Ccl20, Cxcl9, Nos2, Pglyrp1]
GO:0070486	leukocyte aggregation	GO_BiologicalProcess-EBI-UniProt-GOA-ACAP-ARAP_25.05.2022_00h00	0.000155369	0.0212856	0.0128049	0.268902	[5]	Group47	22.2222	4	Specific for Cluster #1	[Cd47, Il1b, S100a8, S100a9]	[]	100	0	100	0	[Cd47, Il1b, S100a8, S100a9]
GO:0097530	granulocyte migration	GO_BiologicalProcess-EBI-UniProt-GOA-ACAP-ARAP_25.05.2022_00h00	0.00647174	0.485381	0.0128049	0.268902	[4, 6]	Group47	4.5977	8	Specific for Cluster #1	[Ccl20, Csf3r, Cxcl2, Cxcl9, Il1b, S100a8, S100a9]	[Dpep1]	87.5	12.5	87.1723	12.8277	[Ccl20, Csf3r, Cxcl2, Cxcl9, Dpep1, Il1b, S100a8, S100a9]
GO:1990868	response to chemokine	GO_BiologicalProcess-EBI-UniProt-GOA-ACAP-ARAP_25.05.2022_00h00	0.0713388	0.856066	0.0128049	0.268902	[5]	Group47	4.0404	4	Specific for Cluster #1	[Ccl20, Cxcl2, Cxcl9, Lox]	[]	100	0	100	0	[Ccl20, Cxcl2, Cxcl9, Lox]
GO:0071621	granulocyte chemotaxis	GO_BiologicalProcess-EBI-UniProt-GOA-ACAP-ARAP_25.05.2022_00h00	0.0017233	0.175777	0.0128049	0.268902	[4, 5, 6, 7]	Group47	5.71429	8	Specific for Cluster #1	[Ccl20, Csf3r, Cxcl2, Cxcl9, Il1b, S100a8, S100a9]	[Dpep1]	87.5	12.5	87.1723	12.8277	[Ccl20, Csf3r, Cxcl2, Cxcl9, Dpep1, Il1b, S100a8, S100a9]
GO:0008009	chemokine activity	GO_BiologicalProcess-EBI-UniProt-GOA-ACAP-ARAP_25.05.2022_00h00	0.037735	0.981109	0.0128049	0.268902	[5, 6, 7]	Group47	6.38298	3	Specific for Cluster #1	[Ccl20, Cxcl2, Cxcl9]	[]	100	0	100	0	[Ccl20, Cxcl2, Cxcl9]
GO:1990266	neutrophil migration	GO_BiologicalProcess-EBI-UniProt-GOA-ACAP-ARAP_25.05.2022_00h00	0.00196954	0.194985	0.0128049	0.268902	[5, 7]	Group47	5.59441	8	Specific for Cluster #1	[Ccl20, Csf3r, Cxcl2, Cxcl9, Il1b, S100a8, S100a9]	[Dpep1]	87.5	12.5	87.1723	12.8277	[Ccl20, Csf3r, Cxcl2, Cxcl9, Dpep1, Il1b, S100a8, S100a9]
GO:1990869	cellular response to chemokine	GO_BiologicalProcess-EBI-UniProt-GOA-ACAP-ARAP_25.05.2022_00h00	0.0713388	0.856066	0.0128049	0.268902	[6]	Group47	4.0404	4	Specific for Cluster #1	[Ccl20, Cxcl2, Cxcl9, Lox]	[]	100	0	100	0	[Ccl20, Cxcl2, Cxcl9, Lox]
GO:0030593	neutrophil chemotaxis	GO_BiologicalProcess-EBI-UniProt-GOA-ACAP-ARAP_25.05.2022_00h00	0.000425361	0.0527447	0.0128049	0.268902	[5, 6, 7, 8]	Group47	7.07965	8	Specific for Cluster #1	[Ccl20, Csf3r, Cxcl2, Cxcl9, Il1b, S100a8, S100a9]	[Dpep1]	87.5	12.5	87.1723	12.8277	[Ccl20, Csf3r, Cxcl2, Cxcl9, Dpep1, Il1b, S100a8, S100a9]
GO:0014002	astrocyte development	GO_BiologicalProcess-EBI-UniProt-GOA-ACAP-ARAP_25.05.2022_00h00	0.0249027	0.946302	0.0128049	0.268902	[5, 6, 7, 8, 9, 10]	Group47	7.5	3	Specific for Cluster #1	[Il1b, S100a8, S100a9]	[]	100	0	100	0	[Il1b, S100a8, S100a9]
GO:0030048	actin filament-based movement	GO_BiologicalProcess-EBI-UniProt-GOA-ACAP-ARAP_25.05.2022_00h00	0.000311425	0.0401739	7.19054e-07	3.09193e-05	[3]	Group48	6.61765	9	Specific for Cluster #2	[Actn4, Ryr2, Tpm1]	[Actn4, Atp2a1, Dsg2, Limch1, Myh2, Myh8, Wipf3]	30	70	29.3814	70.6186	[Actn4, Atp2a1, Dsg2, Limch1, Myh2, Myh8, Ryr2, Tpm1, Wipf3]
GO:0031143	pseudopodium	GO_CellularComponent-EBI-UniProt-GOA-ACAP-ARAP_25.05.2022_00h00	0.000155369	0.0212856	7.19054e-07	3.09193e-05	[4]	Group48	22.2222	4	Specific for Cluster #2	[Actn4]	[Actn4, Klhl41, Ldb3, Myoz1]	20	80	19.5301	80.4699	[Actn4, Klhl41, Ldb3, Myoz1]
GO:0035994	response to muscle stretch	GO_BiologicalProcess-EBI-UniProt-GOA-ACAP-ARAP_25.05.2022_00h00	0.000588789	0.0688884	7.19054e-07	3.09193e-05	[4]	Group48	16	4	Specific for Cluster #2	[Ryr2]	[Nfkb1, Tcap, Ttn]	25	75	24.4485	75.5515	[Nfkb1, Ryr2, Tcap, Ttn]
GO:0042805	actinin binding	GO_MolecularFunction-EBI-UniProt-GOA-ACAP-ARAP_25.05.2022_00h00	0.00541866	0.433493	7.19054e-07	3.09193e-05	[4]	Group48	8.88889	4	Specific for Cluster #2	[]	[Ldb3, Nfkb1, Ttn, Xirp2]	0	100	0	100	[Ldb3, Nfkb1, Ttn, Xirp2]
GO:0070252	actin-mediated cell contraction	GO_BiologicalProcess-EBI-UniProt-GOA-ACAP-ARAP_25.05.2022_00h00	0.00130132	0.13794	7.19054e-07	3.09193e-05	[4]	Group48	6.73077	7	Specific for Cluster #2	[Ryr2, Tpm1]	[Atp2a1, Dsg2, Limch1, Myh2, Myh8]	28.5714	71.4286	27.9706	72.0294	[Atp2a1, Dsg2, Limch1, Myh2, Myh8, Ryr2, Tpm1]
GO:0032432	actin filament bundle	GO_CellularComponent-EBI-UniProt-GOA-ACAP-ARAP_25.05.2022_00h00	0.0194483	0.894623	7.19054e-07	3.09193e-05	[2, 7]	Group48	5.10204	5	Specific for Cluster #2	[Actn4, Tpm1]	[Actn4, Ldb3, Limch1, Xirp2]	33.3333	66.6667	32.6781	67.3219	[Actn4, Ldb3, Limch1, Tpm1, Xirp2]
GO:0042641	actomyosin	GO_CellularComponent-EBI-UniProt-GOA-ACAP-ARAP_25.05.2022_00h00	0.000974808	0.108204	7.19054e-07	3.09193e-05	[2, 7]	Group48	7.07071	7	Specific for Cluster #2	[Actn4, Tpm1]	[Actn4, Hdac4, Ldb3, Limch1, Myo18a, Xirp2]	25	75	24.4485	75.5515	[Actn4, Hdac4, Ldb3, Limch1, Myo18a, Tpm1, Xirp2]
GO:0051393	alpha-actinin binding	GO_MolecularFunction-EBI-UniProt-GOA-ACAP-ARAP_25.05.2022_00h00	0.0161569	0.856317	7.19054e-07	3.09193e-05	[5]	Group48	8.82353	3	Specific for Cluster #2	[]	[Ldb3, Ttn, Xirp2]	0	100	0	100	[Ldb3, Ttn, Xirp2]
GO:0097517	contractile actin filament bundle	GO_CellularComponent-EBI-UniProt-GOA-ACAP-ARAP_25.05.2022_00h00	0.0133116	0.785384	7.19054e-07	3.09193e-05	[3, 8]	Group48	5.61798	5	Specific for Cluster #2	[Actn4, Tpm1]	[Actn4, Ldb3, Limch1, Xirp2]	33.3333	66.6667	32.6781	67.3219	[Actn4, Ldb3, Limch1, Tpm1, Xirp2]
GO:0001725	stress fiber	GO_CellularComponent-EBI-UniProt-GOA-ACAP-ARAP_25.05.2022_00h00	0.0133116	0.785384	7.19054e-07	3.09193e-05	[3, 4, 8, 9]	Group48	5.61798	5	Specific for Cluster #2	[Actn4, Tpm1]	[Actn4, Ldb3, Limch1, Xirp2]	33.3333	66.6667	32.6781	67.3219	[Actn4, Ldb3, Limch1, Tpm1, Xirp2]
GO:0003229	ventricular cardiac muscle tissue development	GO_BiologicalProcess-EBI-UniProt-GOA-ACAP-ARAP_25.05.2022_00h00	0.00524346	0.42472	7.19054e-07	3.09193e-05	[6, 7, 8]	Group48	7.04225	5	Specific for Cluster #2	[Ryr2, Tpm1]	[Dsg2, Myl3, Ube4b]	40	60	39.291	60.709	[Dsg2, Myl3, Ryr2, Tpm1, Ube4b]
GO:0043244	regulation of protein-containing complex disassembly	GO_BiologicalProcess-EBI-UniProt-GOA-ACAP-ARAP_25.05.2022_00h00	0.00180251	0.182054	0.00725598	0.166888	[4, 5, 6]	Group49	5.67376	8	Specific for Cluster #1	[Capg, Igtp, Sptan1, Sptbn1, Tpm1, Vill]	[Eps8, Ttbk2]	75	25	74.4403	25.5597	[Capg, Eps8, Igtp, Sptan1, Sptbn1, Tpm1, Ttbk2, Vill]
GO:0031333	negative regulation of protein-containing complex assembly	GO_BiologicalProcess-EBI-UniProt-GOA-ACAP-ARAP_25.05.2022_00h00	0.00393314	0.346117	0.00725598	0.166888	[4, 5, 6, 7]	Group49	5	8	Specific for Cluster #1	[Capg, Hsf1, Sptan1, Sptbn1, Tbcd, Tpm1, Vill]	[Eps8]	87.5	12.5	87.1723	12.8277	[Capg, Eps8, Hsf1, Sptan1, Sptbn1, Tbcd, Tpm1, Vill]
GO:0043242	negative regulation of protein-containing complex disassembly	GO_BiologicalProcess-EBI-UniProt-GOA-ACAP-ARAP_25.05.2022_00h00	0.000974808	0.108204	0.00725598	0.166888	[4, 5, 6, 7]	Group49	7.07071	7	Specific for Cluster #1	[Capg, Sptan1, Sptbn1, Tpm1, Vill]	[Eps8, Ttbk2]	71.4286	28.5714	70.82	29.18	[Capg, Eps8, Sptan1, Sptbn1, Tpm1, Ttbk2, Vill]
GO:1901879	regulation of protein depolymerization	GO_BiologicalProcess-EBI-UniProt-GOA-ACAP-ARAP_25.05.2022_00h00	0.00130132	0.13794	0.00725598	0.166888	[5, 6, 7]	Group49	6.73077	7	Specific for Cluster #1	[Capg, Sptan1, Sptbn1, Tpm1, Vill]	[Eps8, Ttbk2]	71.4286	28.5714	70.82	29.18	[Capg, Eps8, Sptan1, Sptbn1, Tpm1, Ttbk2, Vill]
GO:0032272	negative regulation of protein polymerization	GO_BiologicalProcess-EBI-UniProt-GOA-ACAP-ARAP_25.05.2022_00h00	0.000551703	0.0656527	0.00725598	0.166888	[5, 6, 7, 8]	Group49	7.77778	7	Specific for Cluster #1	[Capg, Sptan1, Sptbn1, Tbcd, Tpm1, Vill]	[Eps8]	85.7143	14.2857	85.3476	14.6524	[Capg, Eps8, Sptan1, Sptbn1, Tbcd, Tpm1, Vill]
GO:1901880	negative regulation of protein depolymerization	GO_BiologicalProcess-EBI-UniProt-GOA-ACAP-ARAP_25.05.2022_00h00	0.000515641	0.0618769	0.00725598	0.166888	[5, 6, 7, 8]	Group49	7.86517	7	Specific for Cluster #1	[Capg, Sptan1, Sptbn1, Tpm1, Vill]	[Eps8, Ttbk2]	71.4286	28.5714	70.82	29.18	[Capg, Eps8, Sptan1, Sptbn1, Tpm1, Ttbk2, Vill]
GO:0030042	actin filament depolymerization	GO_BiologicalProcess-EBI-UniProt-GOA-ACAP-ARAP_25.05.2022_00h00	0.000649865	0.0747345	0.00725598	0.166888	[6, 7, 9]	Group49	8.95522	6	Specific for Cluster #1	[Capg, Sptan1, Sptbn1, Tpm1, Vill]	[Eps8]	83.3333	16.6667	82.9177	17.0823	[Capg, Eps8, Sptan1, Sptbn1, Tpm1, Vill]
GO:0030834	regulation of actin filament depolymerization	GO_BiologicalProcess-EBI-UniProt-GOA-ACAP-ARAP_25.05.2022_00h00	0.000427524	0.0525855	0.00725598	0.166888	[6, 7, 8, 9, 10]	Group49	9.67742	6	Specific for Cluster #1	[Capg, Sptan1, Sptbn1, Tpm1, Vill]	[Eps8]	83.3333	16.6667	82.9177	17.0823	[Capg, Eps8, Sptan1, Sptbn1, Tpm1, Vill]
GO:0030835	negative regulation of actin filament depolymerization	GO_BiologicalProcess-EBI-UniProt-GOA-ACAP-ARAP_25.05.2022_00h00	0.000179759	0.0240878	0.00725598	0.166888	[5, 6, 7, 8, 9, 10, 11]	Group49	11.3208	6	Specific for Cluster #1	[Capg, Sptan1, Sptbn1, Tpm1, Vill]	[Eps8]	83.3333	16.6667	82.9177	17.0823	[Capg, Eps8, Sptan1, Sptbn1, Tpm1, Vill]
GO:0030837	negative regulation of actin filament polymerization	GO_BiologicalProcess-EBI-UniProt-GOA-ACAP-ARAP_25.05.2022_00h00	0.00110044	0.119948	0.00725598	0.166888	[5, 6, 7, 8, 9, 10, 11]	Group49	8.10811	6	Specific for Cluster #1	[Capg, Sptan1, Sptbn1, Tpm1, Vill]	[Eps8]	83.3333	16.6667	82.9177	17.0823	[Capg, Eps8, Sptan1, Sptbn1, Tpm1, Vill]
GO:0051693	actin filament capping	GO_BiologicalProcess-EBI-UniProt-GOA-ACAP-ARAP_25.05.2022_00h00	9.10082e-05	0.0129232	0.00725598	0.166888	[6, 7, 8, 9, 10, 11, 12]	Group49	12.766	6	Specific for Cluster #1	[Capg, Sptan1, Sptbn1, Tpm1, Vill]	[Eps8]	83.3333	16.6667	82.9177	17.0823	[Capg, Eps8, Sptan1, Sptbn1, Tpm1, Vill]
GO:2001057	reactive nitrogen species metabolic process	GO_BiologicalProcess-EBI-UniProt-GOA-ACAP-ARAP_25.05.2022_00h00	0.0194483	0.894623	1.24737e-06	5.23897e-05	[3]	Group50	5.10204	5	Specific for Cluster #1	[Cd47, Il1b, Nos2, Ptx3]	[Por]	80	20	79.5217	20.4783	[Cd47, Il1b, Nos2, Por, Ptx3]
GO:0009620	response to fungus	GO_BiologicalProcess-EBI-UniProt-GOA-ACAP-ARAP_25.05.2022_00h00	0.0453402	1	1.24737e-06	5.23897e-05	[3, 5]	Group50	4.70588	4	Specific for Cluster #1	[Clec4d, Clec4e, Pla2g5, Ptx3]	[]	100	0	100	0	[Clec4d, Clec4e, Pla2g5, Ptx3]
GO:0034113	heterotypic cell-cell adhesion	GO_BiologicalProcess-EBI-UniProt-GOA-ACAP-ARAP_25.05.2022_00h00	0.0173906	0.886923	1.24737e-06	5.23897e-05	[4]	Group50	6.34921	4	Specific for Cluster #1	[Cd47, Il1b, Itgav]	[Dsg2]	75	25	74.4403	25.5597	[Cd47, Dsg2, Il1b, Itgav]
GO:0046209	nitric oxide metabolic process	GO_BiologicalProcess-EBI-UniProt-GOA-ACAP-ARAP_25.05.2022_00h00	0.0172302	0.895968	1.24737e-06	5.23897e-05	[4]	Group50	5.26316	5	Specific for Cluster #1	[Cd47, Il1b, Nos2, Ptx3]	[Por]	80	20	79.5217	20.4783	[Cd47, Il1b, Nos2, Por, Ptx3]
GO:0006910	phagocytosis, recognition	GO_BiologicalProcess-EBI-UniProt-GOA-ACAP-ARAP_25.05.2022_00h00	0.00031264	0.0400179	1.24737e-06	5.23897e-05	[3, 6]	Group50	6.0241	10	Specific for Cluster #1	[Cd47, Ighv1-69, Ighv1-77, Ighv10-1, Ighv13-2, Ighv3-5, Ighv9-4, Pla2g5, Ptx3]	[Myo18a]	90	10	89.7301	10.2699	[Cd47, Ighv1-69, Ighv1-77, Ighv10-1, Ighv13-2, Ighv3-5, Ighv9-4, Myo18a, Pla2g5, Ptx3]
GO:0032609	interferon-gamma production	GO_BiologicalProcess-EBI-UniProt-GOA-ACAP-ARAP_25.05.2022_00h00	0.0466188	0.978996	1.24737e-06	5.23897e-05	[3, 6]	Group50	4.03226	5	Specific for Cluster #1	[Cd47, Il1b, Lilrb4b, Pglyrp1, Ripk3]	[]	100	0	100	0	[Cd47, Il1b, Lilrb4b, Pglyrp1, Ripk3]
GO:0008228	opsonization	GO_BiologicalProcess-EBI-UniProt-GOA-ACAP-ARAP_25.05.2022_00h00	0.000194367	0.0256564	1.24737e-06	5.23897e-05	[3, 4, 7]	Group50	21.0526	4	Specific for Cluster #1	[Cd47, Pla2g5, Ptx3]	[Myo18a]	75	25	74.4403	25.5597	[Cd47, Myo18a, Pla2g5, Ptx3]
GO:0006809	nitric oxide biosynthetic process	GO_BiologicalProcess-EBI-UniProt-GOA-ACAP-ARAP_25.05.2022_00h00	0.0521206	0.88605	1.24737e-06	5.23897e-05	[5]	Group50	4.49438	4	Specific for Cluster #1	[Cd47, Il1b, Nos2, Ptx3]	[]	100	0	100	0	[Cd47, Il1b, Nos2, Ptx3]
GO:0050764	regulation of phagocytosis	GO_BiologicalProcess-EBI-UniProt-GOA-ACAP-ARAP_25.05.2022_00h00	3.37474e-05	0.00506211	1.24737e-06	5.23897e-05	[4, 5, 6]	Group50	7.87402	10	Specific for Cluster #1	[Cd47, Cfb, Gm5150, Il1b, Itgav, Pla2g5, Ptx3, Sirpb1b, Sirpb1c]	[Myo18a]	90	10	89.7301	10.2699	[Cd47, Cfb, Gm5150, Il1b, Itgav, Myo18a, Pla2g5, Ptx3, Sirpb1b, Sirpb1c]
GO:0050766	positive regulation of phagocytosis	GO_BiologicalProcess-EBI-UniProt-GOA-ACAP-ARAP_25.05.2022_00h00	1.76155e-05	0.00269517	1.24737e-06	5.23897e-05	[3, 4, 5, 6, 7]	Group50	9.57447	9	Specific for Cluster #1	[Cd47, Cfb, Gm5150, Il1b, Pla2g5, Ptx3, Sirpb1b, Sirpb1c]	[Myo18a]	88.8889	11.1111	88.5928	11.4072	[Cd47, Cfb, Gm5150, Il1b, Myo18a, Pla2g5, Ptx3, Sirpb1b, Sirpb1c]
GO:0070486	leukocyte aggregation	GO_BiologicalProcess-EBI-UniProt-GOA-ACAP-ARAP_25.05.2022_00h00	0.000155369	0.0212856	1.24737e-06	5.23897e-05	[5]	Group50	22.2222	4	Specific for Cluster #1	[Cd47, Il1b, S100a8, S100a9]	[]	100	0	100	0	[Cd47, Il1b, S100a8, S100a9]
GO:0032649	regulation of interferon-gamma production	GO_BiologicalProcess-EBI-UniProt-GOA-ACAP-ARAP_25.05.2022_00h00	0.0466188	0.978996	1.24737e-06	5.23897e-05	[4, 5, 6, 7]	Group50	4.03226	5	Specific for Cluster #1	[Cd47, Il1b, Lilrb4b, Pglyrp1, Ripk3]	[]	100	0	100	0	[Cd47, Il1b, Lilrb4b, Pglyrp1, Ripk3]
GO:0032309	icosanoid secretion	GO_BiologicalProcess-EBI-UniProt-GOA-ACAP-ARAP_25.05.2022_00h00	0.0014538	0.152649	1.24737e-06	5.23897e-05	[5, 8, 9]	Group50	9.43396	5	Specific for Cluster #1	[Il1b, Nos2, Pla2g2a, Pla2g5]	[Abcc4]	80	20	79.5217	20.4783	[Abcc4, Il1b, Nos2, Pla2g2a, Pla2g5]
GO:0071715	icosanoid transport	GO_BiologicalProcess-EBI-UniProt-GOA-ACAP-ARAP_25.05.2022_00h00	0.00313399	0.288327	1.24737e-06	5.23897e-05	[7, 8]	Group50	7.93651	5	Specific for Cluster #1	[Il1b, Nos2, Pla2g2a, Pla2g5]	[Abcc4]	80	20	79.5217	20.4783	[Abcc4, Il1b, Nos2, Pla2g2a, Pla2g5]
GO:2001057	reactive nitrogen species metabolic process	GO_BiologicalProcess-EBI-UniProt-GOA-ACAP-ARAP_25.05.2022_00h00	0.0194483	0.894623	0.00305689	0.085593	[3]	Group51	5.10204	5	Specific for Cluster #1	[Cd47, Il1b, Nos2, Ptx3]	[Por]	80	20	79.5217	20.4783	[Cd47, Il1b, Nos2, Por, Ptx3]
GO:0034113	heterotypic cell-cell adhesion	GO_BiologicalProcess-EBI-UniProt-GOA-ACAP-ARAP_25.05.2022_00h00	0.0173906	0.886923	0.00305689	0.085593	[4]	Group51	6.34921	4	Specific for Cluster #1	[Cd47, Il1b, Itgav]	[Dsg2]	75	25	74.4403	25.5597	[Cd47, Dsg2, Il1b, Itgav]
GO:0046209	nitric oxide metabolic process	GO_BiologicalProcess-EBI-UniProt-GOA-ACAP-ARAP_25.05.2022_00h00	0.0172302	0.895968	0.00305689	0.085593	[4]	Group51	5.26316	5	Specific for Cluster #1	[Cd47, Il1b, Nos2, Ptx3]	[Por]	80	20	79.5217	20.4783	[Cd47, Il1b, Nos2, Por, Ptx3]
GO:0032609	interferon-gamma production	GO_BiologicalProcess-EBI-UniProt-GOA-ACAP-ARAP_25.05.2022_00h00	0.0466188	0.978996	0.00305689	0.085593	[3, 6]	Group51	4.03226	5	Specific for Cluster #1	[Cd47, Il1b, Lilrb4b, Pglyrp1, Ripk3]	[]	100	0	100	0	[Cd47, Il1b, Lilrb4b, Pglyrp1, Ripk3]
GO:0006809	nitric oxide biosynthetic process	GO_BiologicalProcess-EBI-UniProt-GOA-ACAP-ARAP_25.05.2022_00h00	0.0521206	0.88605	0.00305689	0.085593	[5]	Group51	4.49438	4	Specific for Cluster #1	[Cd47, Il1b, Nos2, Ptx3]	[]	100	0	100	0	[Cd47, Il1b, Nos2, Ptx3]
GO:0070486	leukocyte aggregation	GO_BiologicalProcess-EBI-UniProt-GOA-ACAP-ARAP_25.05.2022_00h00	0.000155369	0.0212856	0.00305689	0.085593	[5]	Group51	22.2222	4	Specific for Cluster #1	[Cd47, Il1b, S100a8, S100a9]	[]	100	0	100	0	[Cd47, Il1b, S100a8, S100a9]
GO:0097530	granulocyte migration	GO_BiologicalProcess-EBI-UniProt-GOA-ACAP-ARAP_25.05.2022_00h00	0.00647174	0.485381	0.00305689	0.085593	[4, 6]	Group51	4.5977	8	Specific for Cluster #1	[Ccl20, Csf3r, Cxcl2, Cxcl9, Il1b, S100a8, S100a9]	[Dpep1]	87.5	12.5	87.1723	12.8277	[Ccl20, Csf3r, Cxcl2, Cxcl9, Dpep1, Il1b, S100a8, S100a9]
GO:0017014	protein nitrosylation	GO_BiologicalProcess-EBI-UniProt-GOA-ACAP-ARAP_25.05.2022_00h00	0.00265135	0.249226	0.00305689	0.085593	[5, 6]	Group51	16.6667	3	Specific for Cluster #1	[Nos2, S100a8, S100a9]	[]	100	0	100	0	[Nos2, S100a8, S100a9]
GO:0032649	regulation of interferon-gamma production	GO_BiologicalProcess-EBI-UniProt-GOA-ACAP-ARAP_25.05.2022_00h00	0.0466188	0.978996	0.00305689	0.085593	[4, 5, 6, 7]	Group51	4.03226	5	Specific for Cluster #1	[Cd47, Il1b, Lilrb4b, Pglyrp1, Ripk3]	[]	100	0	100	0	[Cd47, Il1b, Lilrb4b, Pglyrp1, Ripk3]
GO:0071621	granulocyte chemotaxis	GO_BiologicalProcess-EBI-UniProt-GOA-ACAP-ARAP_25.05.2022_00h00	0.0017233	0.175777	0.00305689	0.085593	[4, 5, 6, 7]	Group51	5.71429	8	Specific for Cluster #1	[Ccl20, Csf3r, Cxcl2, Cxcl9, Il1b, S100a8, S100a9]	[Dpep1]	87.5	12.5	87.1723	12.8277	[Ccl20, Csf3r, Cxcl2, Cxcl9, Dpep1, Il1b, S100a8, S100a9]
GO:1990266	neutrophil migration	GO_BiologicalProcess-EBI-UniProt-GOA-ACAP-ARAP_25.05.2022_00h00	0.00196954	0.194985	0.00305689	0.085593	[5, 7]	Group51	5.59441	8	Specific for Cluster #1	[Ccl20, Csf3r, Cxcl2, Cxcl9, Il1b, S100a8, S100a9]	[Dpep1]	87.5	12.5	87.1723	12.8277	[Ccl20, Csf3r, Cxcl2, Cxcl9, Dpep1, Il1b, S100a8, S100a9]
GO:0018198	peptidyl-cysteine modification	GO_BiologicalProcess-EBI-UniProt-GOA-ACAP-ARAP_25.05.2022_00h00	0.0440852	1	0.00305689	0.085593	[6, 7]	Group51	6	3	Specific for Cluster #1	[Nos2, S100a8, S100a9]	[]	100	0	100	0	[Nos2, S100a8, S100a9]
GO:0030593	neutrophil chemotaxis	GO_BiologicalProcess-EBI-UniProt-GOA-ACAP-ARAP_25.05.2022_00h00	0.000425361	0.0527447	0.00305689	0.085593	[5, 6, 7, 8]	Group51	7.07965	8	Specific for Cluster #1	[Ccl20, Csf3r, Cxcl2, Cxcl9, Il1b, S100a8, S100a9]	[Dpep1]	87.5	12.5	87.1723	12.8277	[Ccl20, Csf3r, Cxcl2, Cxcl9, Dpep1, Il1b, S100a8, S100a9]
GO:0018119	peptidyl-cysteine S-nitrosylation	GO_BiologicalProcess-EBI-UniProt-GOA-ACAP-ARAP_25.05.2022_00h00	0.00223535	0.216829	0.00305689	0.085593	[6, 7, 8]	Group51	17.6471	3	Specific for Cluster #1	[Nos2, S100a8, S100a9]	[]	100	0	100	0	[Nos2, S100a8, S100a9]
GO:0014002	astrocyte development	GO_BiologicalProcess-EBI-UniProt-GOA-ACAP-ARAP_25.05.2022_00h00	0.0249027	0.946302	0.00305689	0.085593	[5, 6, 7, 8, 9, 10]	Group51	7.5	3	Specific for Cluster #1	[Il1b, S100a8, S100a9]	[]	100	0	100	0	[Il1b, S100a8, S100a9]
GO:0006919	activation of cysteine-type endopeptidase activity involved in apoptotic process	GO_BiologicalProcess-EBI-UniProt-GOA-ACAP-ARAP_25.05.2022_00h00	0.0503763	0.957151	0.00305689	0.085593	[7, 8, 10, 11, 12]	Group51	4.54545	4	Specific for Cluster #1	[S100a8, S100a9, Stat1, Xdh]	[]	100	0	100	0	[S100a8, S100a9, Stat1, Xdh]
GO:0046637	regulation of alpha-beta T cell differentiation	GO_BiologicalProcess-EBI-UniProt-GOA-ACAP-ARAP_25.05.2022_00h00	0.00660678	0.488901	3.93026e-05	0.0015328	[7, 8, 9, 10, 11, 12, 13]	Group52	6.66667	5	None Specific Cluster	[Ccl20, Lilrb4b, Socs1]	[Irf1, Jak3]	60	40	59.2868	40.7132	[Ccl20, Irf1, Jak3, Lilrb4b, Socs1]
GO:0034113	heterotypic cell-cell adhesion	GO_BiologicalProcess-EBI-UniProt-GOA-ACAP-ARAP_25.05.2022_00h00	0.0173906	0.886923	3.93026e-05	0.0015328	[4]	Group52	6.34921	4	Specific for Cluster #1	[Cd47, Il1b, Itgav]	[Dsg2]	75	25	74.4403	25.5597	[Cd47, Dsg2, Il1b, Itgav]
GO:0046703	natural killer cell lectin-like receptor binding	GO_MolecularFunction-EBI-UniProt-GOA-ACAP-ARAP_25.05.2022_00h00	0.0300579	0.961852	3.93026e-05	0.0015328	[4]	Group52	6.97674	3	Specific for Cluster #2	[]	[Clec2e, H2-K2, H2-Q1]	0	100	0	100	[Clec2e, H2-K2, H2-Q1]
GO:0032609	interferon-gamma production	GO_BiologicalProcess-EBI-UniProt-GOA-ACAP-ARAP_25.05.2022_00h00	0.0466188	0.978996	3.93026e-05	0.0015328	[3, 6]	Group52	4.03226	5	Specific for Cluster #1	[Cd47, Il1b, Lilrb4b, Pglyrp1, Ripk3]	[]	100	0	100	0	[Cd47, Il1b, Lilrb4b, Pglyrp1, Ripk3]
GO:0032613	interleukin-10 production	GO_BiologicalProcess-EBI-UniProt-GOA-ACAP-ARAP_25.05.2022_00h00	0.0202898	0.89275	3.93026e-05	0.0015328	[3, 6]	Group52	6.06061	4	Specific for Cluster #1	[Cd47, Ido1, Lilrb4b]	[Jak3]	75	25	74.4403	25.5597	[Cd47, Ido1, Jak3, Lilrb4b]
GO:0032623	interleukin-2 production	GO_BiologicalProcess-EBI-UniProt-GOA-ACAP-ARAP_25.05.2022_00h00	0.0951874	0.571125	3.93026e-05	0.0015328	[3, 6]	Group52	4.34783	3	Specific for Cluster #1	[Il1b, Lilrb4b, Sptbn1]	[]	100	0	100	0	[Il1b, Lilrb4b, Sptbn1]
GO:0006809	nitric oxide biosynthetic process	GO_BiologicalProcess-EBI-UniProt-GOA-ACAP-ARAP_25.05.2022_00h00	0.0521206	0.88605	3.93026e-05	0.0015328	[5]	Group52	4.49438	4	Specific for Cluster #1	[Cd47, Il1b, Nos2, Ptx3]	[]	100	0	100	0	[Cd47, Il1b, Nos2, Ptx3]
GO:0070486	leukocyte aggregation	GO_BiologicalProcess-EBI-UniProt-GOA-ACAP-ARAP_25.05.2022_00h00	0.000155369	0.0212856	3.93026e-05	0.0015328	[5]	Group52	22.2222	4	Specific for Cluster #1	[Cd47, Il1b, S100a8, S100a9]	[]	100	0	100	0	[Cd47, Il1b, S100a8, S100a9]
GO:0032649	regulation of interferon-gamma production	GO_BiologicalProcess-EBI-UniProt-GOA-ACAP-ARAP_25.05.2022_00h00	0.0466188	0.978996	3.93026e-05	0.0015328	[4, 5, 6, 7]	Group52	4.03226	5	Specific for Cluster #1	[Cd47, Il1b, Lilrb4b, Pglyrp1, Ripk3]	[]	100	0	100	0	[Cd47, Il1b, Lilrb4b, Pglyrp1, Ripk3]
GO:0032653	regulation of interleukin-10 production	GO_BiologicalProcess-EBI-UniProt-GOA-ACAP-ARAP_25.05.2022_00h00	0.0202898	0.89275	3.93026e-05	0.0015328	[4, 5, 6, 7]	Group52	6.06061	4	Specific for Cluster #1	[Cd47, Ido1, Lilrb4b]	[Jak3]	75	25	74.4403	25.5597	[Cd47, Ido1, Jak3, Lilrb4b]
GO:0032663	regulation of interleukin-2 production	GO_BiologicalProcess-EBI-UniProt-GOA-ACAP-ARAP_25.05.2022_00h00	0.0951874	0.571125	3.93026e-05	0.0015328	[4, 5, 6, 7]	Group52	4.34783	3	Specific for Cluster #1	[Il1b, Lilrb4b, Sptbn1]	[]	100	0	100	0	[Il1b, Lilrb4b, Sptbn1]
GO:0002369	T cell cytokine production	GO_BiologicalProcess-EBI-UniProt-GOA-ACAP-ARAP_25.05.2022_00h00	0.0249027	0.946302	3.93026e-05	0.0015328	[4, 6, 7]	Group52	7.5	3	Specific for Cluster #1	[Ccl20, Il1b, Lilrb4b]	[]	100	0	100	0	[Ccl20, Il1b, Lilrb4b]
GO:0002709	regulation of T cell mediated immunity	GO_BiologicalProcess-EBI-UniProt-GOA-ACAP-ARAP_25.05.2022_00h00	0.00456993	0.388444	3.93026e-05	0.0015328	[6, 7]	Group52	6.12245	6	Specific for Cluster #1	[Ccl20, Il1b, Lilrb4b, Ripk3]	[H2-K2, H2-Q1]	66.6667	33.3333	66.005	33.995	[Ccl20, H2-K2, H2-Q1, Il1b, Lilrb4b, Ripk3]
GO:0002724	regulation of T cell cytokine production	GO_BiologicalProcess-EBI-UniProt-GOA-ACAP-ARAP_25.05.2022_00h00	0.0249027	0.946302	3.93026e-05	0.0015328	[5, 6, 7, 8]	Group52	7.5	3	Specific for Cluster #1	[Ccl20, Il1b, Lilrb4b]	[]	100	0	100	0	[Ccl20, Il1b, Lilrb4b]
GO:0050798	activated T cell proliferation	GO_BiologicalProcess-EBI-UniProt-GOA-ACAP-ARAP_25.05.2022_00h00	0.0139495	0.795124	3.93026e-05	0.0015328	[6, 7]	Group52	6.77966	4	Specific for Cluster #1	[Ido1, Lilrb4b, Ripk3]	[Jak3]	75	25	74.4403	25.5597	[Ido1, Jak3, Lilrb4b, Ripk3]
GO:0005797	Golgi medial cisterna	GO_CellularComponent-EBI-UniProt-GOA-ACAP-ARAP_25.05.2022_00h00	0.0114788	0.711685	3.93026e-05	0.0015328	[5, 6, 7, 8, 9]	Group52	10	3	Specific for Cluster #2	[]	[Glg1, H2-K2, H2-Q1]	0	100	0	100	[Glg1, H2-K2, H2-Q1]
GO:0046006	regulation of activated T cell proliferation	GO_BiologicalProcess-EBI-UniProt-GOA-ACAP-ARAP_25.05.2022_00h00	0.00787794	0.559333	3.93026e-05	0.0015328	[7, 8, 9]	Group52	8	4	Specific for Cluster #1	[Ido1, Lilrb4b, Ripk3]	[Jak3]	75	25	74.4403	25.5597	[Ido1, Jak3, Lilrb4b, Ripk3]
GO:0043230	extracellular organelle	GO_CellularComponent-EBI-UniProt-GOA-ACAP-ARAP_25.05.2022_00h00	2.91893e-06	0.000472866	1.36747e-10	6.97411e-09	[3]	Group53	9.2437	11	Specific for Cluster #1	[Acy1, Alb, Cd47, Fn1, Gbp2, Gbp2b, Gbp3, Iigp1]	[Egf, Phospho1, Ppfia3]	72.7273	27.2727	72.1356	27.8644	[Acy1, Alb, Cd47, Egf, Fn1, Gbp2, Gbp2b, Gbp3, Iigp1, Phospho1, Ppfia3]
GO:0043657	host cell	GO_CellularComponent-EBI-UniProt-GOA-ACAP-ARAP_25.05.2022_00h00	7.19459e-05	0.0105761	1.36747e-10	6.97411e-09	[3]	Group53	26.6667	4	Specific for Cluster #1	[Gbp2, Gbp2b, Gbp3, Iigp1]	[]	100	0	100	0	[Gbp2, Gbp2b, Gbp3, Iigp1]
GO:0033643	host cell part	GO_CellularComponent-EBI-UniProt-GOA-ACAP-ARAP_25.05.2022_00h00	7.15779e-06	0.00112377	1.36747e-10	6.97411e-09	[3, 4]	Group53	44.4444	4	Specific for Cluster #1	[Gbp2, Gbp2b, Gbp3, Iigp1]	[]	100	0	100	0	[Gbp2, Gbp2b, Gbp3, Iigp1]
GO:0001562	response to protozoan	GO_BiologicalProcess-EBI-UniProt-GOA-ACAP-ARAP_25.05.2022_00h00	0.000617454	0.0716246	1.36747e-10	6.97411e-09	[3, 5]	Group53	11.3636	5	Specific for Cluster #1	[Gbp10, Gbp2, Gbp2b, Gbp3, Iigp1]	[]	100	0	100	0	[Gbp10, Gbp2, Gbp2b, Gbp3, Iigp1]
GO:0044406	adhesion of symbiont to host	GO_BiologicalProcess-EBI-UniProt-GOA-ACAP-ARAP_25.05.2022_00h00	0.00361887	0.325698	1.36747e-10	6.97411e-09	[4]	Group53	15	3	Specific for Cluster #1	[Gbp2, Gbp2b, Gbp3]	[]	100	0	100	0	[Gbp2, Gbp2b, Gbp3]
GO:0065010	extracellular membrane-bounded organelle	GO_CellularComponent-EBI-UniProt-GOA-ACAP-ARAP_25.05.2022_00h00	2.91893e-06	0.000472866	1.36747e-10	6.97411e-09	[4]	Group53	9.2437	11	Specific for Cluster #1	[Acy1, Alb, Cd47, Fn1, Gbp2, Gbp2b, Gbp3, Iigp1]	[Egf, Phospho1, Ppfia3]	72.7273	27.2727	72.1356	27.8644	[Acy1, Alb, Cd47, Egf, Fn1, Gbp2, Gbp2b, Gbp3, Iigp1, Phospho1, Ppfia3]
GO:0070062	extracellular exosome	GO_CellularComponent-EBI-UniProt-GOA-ACAP-ARAP_25.05.2022_00h00	0.0172302	0.895968	1.36747e-10	6.97411e-09	[3, 4, 6]	Group53	5.26316	5	Specific for Cluster #1	[Acy1, Alb, Cd47, Fn1]	[Egf]	80	20	79.5217	20.4783	[Acy1, Alb, Cd47, Egf, Fn1]
GO:0043656	host intracellular region	GO_CellularComponent-EBI-UniProt-GOA-ACAP-ARAP_25.05.2022_00h00	4.0266e-06	0.000636203	1.36747e-10	6.97411e-09	[4, 5]	Group53	50	4	Specific for Cluster #1	[Gbp2, Gbp2b, Gbp3, Iigp1]	[]	100	0	100	0	[Gbp2, Gbp2b, Gbp3, Iigp1]
GO:0033646	host intracellular part	GO_CellularComponent-EBI-UniProt-GOA-ACAP-ARAP_25.05.2022_00h00	4.0266e-06	0.000636203	1.36747e-10	6.97411e-09	[4, 5, 6]	Group53	50	4	Specific for Cluster #1	[Gbp2, Gbp2b, Gbp3, Iigp1]	[]	100	0	100	0	[Gbp2, Gbp2b, Gbp3, Iigp1]
GO:0035456	response to interferon-beta	GO_BiologicalProcess-EBI-UniProt-GOA-ACAP-ARAP_25.05.2022_00h00	1.01677e-08	1.80986e-06	1.36747e-10	6.97411e-09	[5]	Group53	15.942	11	Specific for Cluster #1	[Gbp2, Gbp2b, Gbp3, Gm4841, Gm4951, Igtp, Iigp1, Stat1, Tgtp1, Tgtp2]	[Irf1]	90.9091	9.09091	90.6612	9.33879	[Gbp2, Gbp2b, Gbp3, Gm4841, Gm4951, Igtp, Iigp1, Irf1, Stat1, Tgtp1, Tgtp2]
GO:0042832	defense response to protozoan	GO_BiologicalProcess-EBI-UniProt-GOA-ACAP-ARAP_25.05.2022_00h00	0.000349076	0.0439835	1.36747e-10	6.97411e-09	[4, 5, 6]	Group53	12.8205	5	Specific for Cluster #1	[Gbp10, Gbp2, Gbp2b, Gbp3, Iigp1]	[]	100	0	100	0	[Gbp10, Gbp2, Gbp2b, Gbp3, Iigp1]
GO:0034341	response to interferon-gamma	GO_BiologicalProcess-EBI-UniProt-GOA-ACAP-ARAP_25.05.2022_00h00	6.31239e-09	1.12992e-06	1.36747e-10	6.97411e-09	[4, 5, 6, 7]	Group53	9.87654	16	Specific for Cluster #1	[Aqp4, Capg, Ccl20, Cd47, Gbp10, Gbp2, Gbp2b, Gbp3, Igtp, Nlrc5, Nos2, Socs1, Stat1, Tgtp1]	[Irf1, Myo18a]	87.5	12.5	87.1723	12.8277	[Aqp4, Capg, Ccl20, Cd47, Gbp10, Gbp2, Gbp2b, Gbp3, Igtp, Irf1, Myo18a, Nlrc5, Nos2, Socs1, Stat1, Tgtp1]
GO:0030430	host cell cytoplasm	GO_CellularComponent-EBI-UniProt-GOA-ACAP-ARAP_25.05.2022_00h00	4.0266e-06	0.000636203	1.36747e-10	6.97411e-09	[5, 6, 7]	Group53	50	4	Specific for Cluster #1	[Gbp2, Gbp2b, Gbp3, Iigp1]	[]	100	0	100	0	[Gbp2, Gbp2b, Gbp3, Iigp1]
GO:0035458	cellular response to interferon-beta	GO_BiologicalProcess-EBI-UniProt-GOA-ACAP-ARAP_25.05.2022_00h00	2.16767e-09	3.96684e-07	1.36747e-10	6.97411e-09	[6]	Group53	18.3333	11	Specific for Cluster #1	[Gbp2, Gbp2b, Gbp3, Gm4841, Gm4951, Igtp, Iigp1, Stat1, Tgtp1, Tgtp2]	[Irf1]	90.9091	9.09091	90.6612	9.33879	[Gbp2, Gbp2b, Gbp3, Gm4841, Gm4951, Igtp, Iigp1, Irf1, Stat1, Tgtp1, Tgtp2]
GO:0033655	host cell cytoplasm part	GO_CellularComponent-EBI-UniProt-GOA-ACAP-ARAP_25.05.2022_00h00	4.0266e-06	0.000636203	1.36747e-10	6.97411e-09	[5, 6, 7, 8]	Group53	50	4	Specific for Cluster #1	[Gbp2, Gbp2b, Gbp3, Iigp1]	[]	100	0	100	0	[Gbp2, Gbp2b, Gbp3, Iigp1]
GO:0071346	cellular response to interferon-gamma	GO_BiologicalProcess-EBI-UniProt-GOA-ACAP-ARAP_25.05.2022_00h00	3.03475e-09	5.52324e-07	1.36747e-10	6.97411e-09	[5, 6, 7, 8]	Group53	11.2782	15	Specific for Cluster #1	[Aqp4, Capg, Ccl20, Cd47, Gbp10, Gbp2, Gbp2b, Gbp3, Igtp, Nlrc5, Nos2, Socs1, Stat1]	[Irf1, Myo18a]	86.6667	13.3333	86.3205	13.6795	[Aqp4, Capg, Ccl20, Cd47, Gbp10, Gbp2, Gbp2b, Gbp3, Igtp, Irf1, Myo18a, Nlrc5, Nos2, Socs1, Stat1]
GO:0020003	symbiont-containing vacuole	GO_CellularComponent-EBI-UniProt-GOA-ACAP-ARAP_25.05.2022_00h00	4.0266e-06	0.000636203	1.36747e-10	6.97411e-09	[5, 6, 7, 8, 9]	Group53	50	4	Specific for Cluster #1	[Gbp2, Gbp2b, Gbp3, Iigp1]	[]	100	0	100	0	[Gbp2, Gbp2b, Gbp3, Iigp1]
GO:0020005	symbiont-containing vacuole membrane	GO_CellularComponent-EBI-UniProt-GOA-ACAP-ARAP_25.05.2022_00h00	4.0266e-06	0.000636203	1.36747e-10	6.97411e-09	[4, 5, 6, 7, 8, 9, 10]	Group53	50	4	Specific for Cluster #1	[Gbp2, Gbp2b, Gbp3, Iigp1]	[]	100	0	100	0	[Gbp2, Gbp2b, Gbp3, Iigp1]
GO:0046637	regulation of alpha-beta T cell differentiation	GO_BiologicalProcess-EBI-UniProt-GOA-ACAP-ARAP_25.05.2022_00h00	0.00660678	0.488901	2.91105e-06	0.000119353	[7, 8, 9, 10, 11, 12, 13]	Group54	6.66667	5	None Specific Cluster	[Ccl20, Lilrb4b, Socs1]	[Irf1, Jak3]	60	40	59.2868	40.7132	[Ccl20, Irf1, Jak3, Lilrb4b, Socs1]
GO:0032609	interferon-gamma production	GO_BiologicalProcess-EBI-UniProt-GOA-ACAP-ARAP_25.05.2022_00h00	0.0466188	0.978996	2.91105e-06	0.000119353	[3, 6]	Group54	4.03226	5	Specific for Cluster #1	[Cd47, Il1b, Lilrb4b, Pglyrp1, Ripk3]	[]	100	0	100	0	[Cd47, Il1b, Lilrb4b, Pglyrp1, Ripk3]
GO:0032613	interleukin-10 production	GO_BiologicalProcess-EBI-UniProt-GOA-ACAP-ARAP_25.05.2022_00h00	0.0202898	0.89275	2.91105e-06	0.000119353	[3, 6]	Group54	6.06061	4	Specific for Cluster #1	[Cd47, Ido1, Lilrb4b]	[Jak3]	75	25	74.4403	25.5597	[Cd47, Ido1, Jak3, Lilrb4b]
GO:0032615	interleukin-12 production	GO_BiologicalProcess-EBI-UniProt-GOA-ACAP-ARAP_25.05.2022_00h00	0.00335654	0.305445	2.91105e-06	0.000119353	[3, 6]	Group54	7.8125	5	Specific for Cluster #2	[Cd47, Ido1]	[Irf1, Jak3, Nfkb1]	40	60	39.291	60.709	[Cd47, Ido1, Irf1, Jak3, Nfkb1]
GO:0032649	regulation of interferon-gamma production	GO_BiologicalProcess-EBI-UniProt-GOA-ACAP-ARAP_25.05.2022_00h00	0.0466188	0.978996	2.91105e-06	0.000119353	[4, 5, 6, 7]	Group54	4.03226	5	Specific for Cluster #1	[Cd47, Il1b, Lilrb4b, Pglyrp1, Ripk3]	[]	100	0	100	0	[Cd47, Il1b, Lilrb4b, Pglyrp1, Ripk3]
GO:0032653	regulation of interleukin-10 production	GO_BiologicalProcess-EBI-UniProt-GOA-ACAP-ARAP_25.05.2022_00h00	0.0202898	0.89275	2.91105e-06	0.000119353	[4, 5, 6, 7]	Group54	6.06061	4	Specific for Cluster #1	[Cd47, Ido1, Lilrb4b]	[Jak3]	75	25	74.4403	25.5597	[Cd47, Ido1, Jak3, Lilrb4b]
GO:0032655	regulation of interleukin-12 production	GO_BiologicalProcess-EBI-UniProt-GOA-ACAP-ARAP_25.05.2022_00h00	0.00335654	0.305445	2.91105e-06	0.000119353	[4, 5, 6, 7]	Group54	7.8125	5	Specific for Cluster #2	[Cd47, Ido1]	[Irf1, Jak3, Nfkb1]	40	60	39.291	60.709	[Cd47, Ido1, Irf1, Jak3, Nfkb1]
GO:2000272	negative regulation of signaling receptor activity	GO_BiologicalProcess-EBI-UniProt-GOA-ACAP-ARAP_25.05.2022_00h00	0.022378	0.917498	2.91105e-06	0.000119353	[4, 5, 6, 7]	Group54	5.88235	4	Specific for Cluster #1	[Lilrb4b, Ly6a, Ly6c1]	[Cblb]	75	25	74.4403	25.5597	[Cblb, Lilrb4b, Ly6a, Ly6c1]
GO:0002369	T cell cytokine production	GO_BiologicalProcess-EBI-UniProt-GOA-ACAP-ARAP_25.05.2022_00h00	0.0249027	0.946302	2.91105e-06	0.000119353	[4, 6, 7]	Group54	7.5	3	Specific for Cluster #1	[Ccl20, Il1b, Lilrb4b]	[]	100	0	100	0	[Ccl20, Il1b, Lilrb4b]
GO:0019210	kinase inhibitor activity	GO_BiologicalProcess-EBI-UniProt-GOA-ACAP-ARAP_25.05.2022_00h00	0.022378	0.917498	2.91105e-06	0.000119353	[6]	Group54	5.88235	4	Specific for Cluster #1	[Lilrb4b, Socs1, Wars]	[Qars]	75	25	74.4403	25.5597	[Lilrb4b, Qars, Socs1, Wars]
GO:0060416	response to growth hormone	GO_BiologicalProcess-EBI-UniProt-GOA-ACAP-ARAP_25.05.2022_00h00	0.0217554	0.913729	2.91105e-06	0.000119353	[5, 6, 7]	Group54	7.89474	3	Specific for Cluster #2	[]	[Irf1, Jak3, Socs2]	0	100	0	100	[Irf1, Jak3, Socs2]
GO:0002724	regulation of T cell cytokine production	GO_BiologicalProcess-EBI-UniProt-GOA-ACAP-ARAP_25.05.2022_00h00	0.0249027	0.946302	2.91105e-06	0.000119353	[5, 6, 7, 8]	Group54	7.5	3	Specific for Cluster #1	[Ccl20, Il1b, Lilrb4b]	[]	100	0	100	0	[Ccl20, Il1b, Lilrb4b]
GO:0050798	activated T cell proliferation	GO_BiologicalProcess-EBI-UniProt-GOA-ACAP-ARAP_25.05.2022_00h00	0.0139495	0.795124	2.91105e-06	0.000119353	[6, 7]	Group54	6.77966	4	Specific for Cluster #1	[Ido1, Lilrb4b, Ripk3]	[Jak3]	75	25	74.4403	25.5597	[Ido1, Jak3, Lilrb4b, Ripk3]
GO:0050868	negative regulation of T cell activation	GO_BiologicalProcess-EBI-UniProt-GOA-ACAP-ARAP_25.05.2022_00h00	0.000346951	0.0440628	2.91105e-06	0.000119353	[5, 6, 7, 8]	Group54	6.52174	9	Specific for Cluster #1	[Dusp3, Ido1, Lilrb4b, Pla2g2a, Socs1, Tsc2]	[Cblb, Irf1, Jak3]	66.6667	33.3333	66.005	33.995	[Cblb, Dusp3, Ido1, Irf1, Jak3, Lilrb4b, Pla2g2a, Socs1, Tsc2]
GO:0060333	interferon-gamma-mediated signaling pathway	GO_BiologicalProcess-EBI-UniProt-GOA-ACAP-ARAP_25.05.2022_00h00	3.12716e-05	0.00472201	2.91105e-06	0.000119353	[5, 6, 7, 8, 9]	Group54	20.8333	5	Specific for Cluster #1	[Igtp, Nlrc5, Socs1, Stat1]	[Irf1]	80	20	79.5217	20.4783	[Igtp, Irf1, Nlrc5, Socs1, Stat1]
GO:0042130	negative regulation of T cell proliferation	GO_BiologicalProcess-EBI-UniProt-GOA-ACAP-ARAP_25.05.2022_00h00	0.0100438	0.682979	2.91105e-06	0.000119353	[6, 7, 8, 9]	Group54	6.0241	5	Specific for Cluster #1	[Ido1, Lilrb4b, Pla2g2a, Tsc2]	[Cblb]	80	20	79.5217	20.4783	[Cblb, Ido1, Lilrb4b, Pla2g2a, Tsc2]
GO:0046636	negative regulation of alpha-beta T cell activation	GO_BiologicalProcess-EBI-UniProt-GOA-ACAP-ARAP_25.05.2022_00h00	0.00586238	0.457266	2.91105e-06	0.000119353	[6, 7, 8, 9]	Group54	8.69565	4	Specific for Cluster #2	[Socs1]	[Cblb, Irf1, Jak3]	25	75	24.4485	75.5515	[Cblb, Irf1, Jak3, Socs1]
GO:0030225	macrophage differentiation	GO_BiologicalProcess-EBI-UniProt-GOA-ACAP-ARAP_25.05.2022_00h00	0.037735	0.981109	2.91105e-06	0.000119353	[6, 7, 8, 9, 10]	Group54	6.38298	3	Specific for Cluster #1	[Hsf1, Nrros, Socs1]	[]	100	0	100	0	[Hsf1, Nrros, Socs1]
GO:0046006	regulation of activated T cell proliferation	GO_BiologicalProcess-EBI-UniProt-GOA-ACAP-ARAP_25.05.2022_00h00	0.00787794	0.559333	2.91105e-06	0.000119353	[7, 8, 9]	Group54	8	4	Specific for Cluster #1	[Ido1, Lilrb4b, Ripk3]	[Jak3]	75	25	74.4403	25.5597	[Ido1, Jak3, Lilrb4b, Ripk3]
GO:0042509	regulation of tyrosine phosphorylation of STAT protein	GO_BiologicalProcess-EBI-UniProt-GOA-ACAP-ARAP_25.05.2022_00h00	0.0281547	0.985413	2.91105e-06	0.000119353	[7, 8, 9, 10]	Group54	5.47945	4	Specific for Cluster #1	[Cnot7, Hsf1, Socs1]	[Irf1]	75	25	74.4403	25.5597	[Cnot7, Hsf1, Irf1, Socs1]
GO:0045620	negative regulation of lymphocyte differentiation	GO_BiologicalProcess-EBI-UniProt-GOA-ACAP-ARAP_25.05.2022_00h00	0.00272108	0.253061	2.91105e-06	0.000119353	[5, 6, 7, 8, 9, 10, 11, 12]	Group54	8.19672	5	None Specific Cluster	[Lilrb4b, Pglyrp1, Socs1]	[Irf1, Jak3]	60	40	59.2868	40.7132	[Irf1, Jak3, Lilrb4b, Pglyrp1, Socs1]
GO:2000515	negative regulation of CD4-positive, alpha-beta T cell activation	GO_BiologicalProcess-EBI-UniProt-GOA-ACAP-ARAP_25.05.2022_00h00	0.0202689	0.9121	2.91105e-06	0.000119353	[7, 8, 9, 10]	Group54	8.10811	3	Specific for Cluster #2	[]	[Cblb, Irf1, Jak3]	0	100	0	100	[Cblb, Irf1, Jak3]
GO:0014808	release of sequestered calcium ion into cytosol by sarcoplasmic reticulum	GO_BiologicalProcess-EBI-UniProt-GOA-ACAP-ARAP_25.05.2022_00h00	6.8664e-05	0.0101623	3.03017e-07	1.33327e-05	[6, 7, 8, 9, 10, 12, 13, 14, 15]	Group55	17.8571	5	Specific for Cluster #2	[Ryr2]	[Casq1, Hrc, Ryr1, Trdn]	20	80	19.5301	80.4699	[Casq1, Hrc, Ryr1, Ryr2, Trdn]
GO:0005219	ryanodine-sensitive calcium-release channel activity	GO_BiologicalProcess-EBI-UniProt-GOA-ACAP-ARAP_25.05.2022_00h00	0.00042251	0.0528137	3.03017e-07	1.33327e-05	[6, 7, 8, 9, 10, 11, 12, 13, 14, 15]	Group55	17.3913	4	Specific for Cluster #2	[Ryr2]	[Hrc, Ryr1, Trdn]	25	75	24.4485	75.5515	[Hrc, Ryr1, Ryr2, Trdn]
GO:0010880	regulation of release of sequestered calcium ion into cytosol by sarcoplasmic reticulum	GO_BiologicalProcess-EBI-UniProt-GOA-ACAP-ARAP_25.05.2022_00h00	0.000588789	0.0688884	3.03017e-07	1.33327e-05	[5, 6, 7, 8, 9, 10, 11, 12, 13, 14, 15, 16]	Group55	16	4	Specific for Cluster #2	[Ryr2]	[Casq1, Hrc, Trdn]	25	75	24.4485	75.5515	[Casq1, Hrc, Ryr2, Trdn]
GO:0043462	regulation of ATP-dependent activity	GO_BiologicalProcess-EBI-UniProt-GOA-ACAP-ARAP_25.05.2022_00h00	0.000164639	0.0222262	3.03017e-07	1.33327e-05	[3]	Group55	9.45946	7	None Specific Cluster	[Atp1b2, Ryr2, Tpm1, Vmp1]	[Atp2a1, Tnnt3, Tpm2]	57.1429	42.8571	56.4157	43.5843	[Atp1b2, Atp2a1, Ryr2, Tnnt3, Tpm1, Tpm2, Vmp1]
GO:0044325	transmembrane transporter binding	GO_MolecularFunction-EBI-UniProt-GOA-ACAP-ARAP_25.05.2022_00h00	0.0101382	0.67926	3.03017e-07	1.33327e-05	[3]	Group55	4.63576	7	Specific for Cluster #2	[Actn4]	[Actn3, Actn4, Fhl1, Fmr1, Hrc, Tcap, Trdn]	12.5	87.5	12.1795	87.8205	[Actn3, Actn4, Fhl1, Fmr1, Hrc, Tcap, Trdn]
GO:0016528	sarcoplasm	GO_CellularComponent-EBI-UniProt-GOA-ACAP-ARAP_25.05.2022_00h00	5.65975e-07	9.67818e-05	3.03017e-07	1.33327e-05	[3, 4]	Group55	10.8911	11	Specific for Cluster #2	[Dtnbp1, Ryr2, Xdh]	[Atp2a1, Casq1, Cmya5, Hrc, Klhl41, Plec, Ryr1, Trdn]	27.2727	72.7273	26.689	73.311	[Atp2a1, Casq1, Cmya5, Dtnbp1, Hrc, Klhl41, Plec, Ryr1, Ryr2, Trdn, Xdh]
GO:0030315	T-tubule	GO_CellularComponent-EBI-UniProt-GOA-ACAP-ARAP_25.05.2022_00h00	0.0294066	0.970419	3.03017e-07	1.33327e-05	[2, 5]	Group55	5.40541	4	Specific for Cluster #2	[Aqp4]	[Cacng1, Casq1, Ryr1]	25	75	24.4485	75.5515	[Aqp4, Cacng1, Casq1, Ryr1]
GO:0032781	positive regulation of ATP-dependent activity	GO_BiologicalProcess-EBI-UniProt-GOA-ACAP-ARAP_25.05.2022_00h00	8.04464e-05	0.0116647	3.03017e-07	1.33327e-05	[4]	Group55	13.0435	6	Specific for Cluster #1	[Atp1b2, Ryr2, Tpm1, Vmp1]	[Atp2a1, Tnnt3]	66.6667	33.3333	66.005	33.995	[Atp1b2, Atp2a1, Ryr2, Tnnt3, Tpm1, Vmp1]
GO:0090257	regulation of muscle system process	GO_BiologicalProcess-EBI-UniProt-GOA-ACAP-ARAP_25.05.2022_00h00	1.219e-06	0.000202354	3.03017e-07	1.33327e-05	[4, 5]	Group55	6.39098	17	Specific for Cluster #2	[Pde9a, Ryr2]	[Actn3, Atp2a1, Cacng1, Casq1, Cmya5, Dsg2, Hdac4, Hrc, Myl3, Npy2r, Pde9a, Ryr1, Tnnc2, Tnni2, Tnnt3, Ttn]	11.1111	88.8889	10.8218	89.1782	[Actn3, Atp2a1, Cacng1, Casq1, Cmya5, Dsg2, Hdac4, Hrc, Myl3, Npy2r, Pde9a, Ryr1, Ryr2, Tnnc2, Tnni2, Tnnt3, Ttn]
GO:0016529	sarcoplasmic reticulum	GO_CellularComponent-EBI-UniProt-GOA-ACAP-ARAP_25.05.2022_00h00	3.02372e-06	0.000486819	3.03017e-07	1.33327e-05	[4, 5, 6]	Group55	11.8421	9	Specific for Cluster #2	[Ryr2, Xdh]	[Atp2a1, Casq1, Cmya5, Hrc, Klhl41, Ryr1, Trdn]	22.2222	77.7778	21.7143	78.2857	[Atp2a1, Casq1, Cmya5, Hrc, Klhl41, Ryr1, Ryr2, Trdn, Xdh]
GO:0006937	regulation of muscle contraction	GO_BiologicalProcess-EBI-UniProt-GOA-ACAP-ARAP_25.05.2022_00h00	3.59068e-06	0.000570918	3.03017e-07	1.33327e-05	[5, 6]	Group55	7.55814	13	Specific for Cluster #2	[Ryr2]	[Actn3, Atp2a1, Cacng1, Casq1, Dsg2, Hdac4, Myl3, Npy2r, Ryr1, Tnnc2, Tnni2, Tnnt3]	7.69231	92.3077	7.48452	92.5155	[Actn3, Atp2a1, Cacng1, Casq1, Dsg2, Hdac4, Myl3, Npy2r, Ryr1, Ryr2, Tnnc2, Tnni2, Tnnt3]
GO:0006942	regulation of striated muscle contraction	GO_BiologicalProcess-EBI-UniProt-GOA-ACAP-ARAP_25.05.2022_00h00	0.00011974	0.0167636	3.03017e-07	1.33327e-05	[6, 7]	Group55	8.51064	8	Specific for Cluster #2	[Ryr2]	[Actn3, Atp2a1, Casq1, Dsg2, Hdac4, Myl3, Tnnt3]	12.5	87.5	12.1795	87.8205	[Actn3, Atp2a1, Casq1, Dsg2, Hdac4, Myl3, Ryr2, Tnnt3]
GO:0033017	sarcoplasmic reticulum membrane	GO_CellularComponent-EBI-UniProt-GOA-ACAP-ARAP_25.05.2022_00h00	2.25439e-06	0.000371974	3.03017e-07	1.33327e-05	[5, 6, 7, 8]	Group55	17.9487	7	Specific for Cluster #2	[Ryr2]	[Atp2a1, Casq1, Hrc, Klhl41, Ryr1, Trdn]	14.2857	85.7143	13.9267	86.0733	[Atp2a1, Casq1, Hrc, Klhl41, Ryr1, Ryr2, Trdn]
GO:0014819	regulation of skeletal muscle contraction	GO_BiologicalProcess-EBI-UniProt-GOA-ACAP-ARAP_25.05.2022_00h00	0.00153102	0.159226	3.03017e-07	1.33327e-05	[5, 7, 8]	Group55	20	3	Specific for Cluster #2	[]	[Actn3, Atp2a1, Casq1]	0	100	0	100	[Actn3, Atp2a1, Casq1]
GO:0034704	calcium channel complex	GO_CellularComponent-EBI-UniProt-GOA-ACAP-ARAP_25.05.2022_00h00	0.0257478	0.952668	3.03017e-07	1.33327e-05	[6, 7, 8]	Group55	5.6338	4	Specific for Cluster #2	[Ryr2]	[Cacng1, Ryr1, Trdn]	25	75	24.4485	75.5515	[Cacng1, Ryr1, Ryr2, Trdn]
GO:0019829	ATPase-coupled cation transmembrane transporter activity	GO_BiologicalProcess-EBI-UniProt-GOA-ACAP-ARAP_25.05.2022_00h00	0.0306911	0.951426	3.03017e-07	1.33327e-05	[6, 7, 8, 9]	Group55	5.33333	4	Specific for Cluster #1	[Atp1b2, Ryr2, Vmp1]	[Atp2a1]	75	25	74.4403	25.5597	[Atp1b2, Atp2a1, Ryr2, Vmp1]
GO:0015662	P-type ion transporter activity	GO_BiologicalProcess-EBI-UniProt-GOA-ACAP-ARAP_25.05.2022_00h00	0.00586238	0.457266	3.03017e-07	1.33327e-05	[6, 8, 10]	Group55	8.69565	4	Specific for Cluster #1	[Atp1b2, Ryr2, Vmp1]	[Atp2a1]	75	25	74.4403	25.5597	[Atp1b2, Atp2a1, Ryr2, Vmp1]
GO:0070296	sarcoplasmic reticulum calcium ion transport	GO_BiologicalProcess-EBI-UniProt-GOA-ACAP-ARAP_25.05.2022_00h00	1.04038e-06	0.000174784	3.03017e-07	1.33327e-05	[8]	Group55	20	7	Specific for Cluster #2	[Ryr2]	[Atp2a1, Cacng1, Casq1, Hrc, Ryr1, Trdn]	14.2857	85.7143	13.9267	86.0733	[Atp2a1, Cacng1, Casq1, Hrc, Ryr1, Ryr2, Trdn]
GO:0140358	P-type transmembrane transporter activity	GO_BiologicalProcess-EBI-UniProt-GOA-ACAP-ARAP_25.05.2022_00h00	0.00733693	0.535596	3.03017e-07	1.33327e-05	[7, 9]	Group55	8.16327	4	Specific for Cluster #1	[Atp1b2, Ryr2, Vmp1]	[Atp2a1]	75	25	74.4403	25.5597	[Atp1b2, Atp2a1, Ryr2, Vmp1]
GO:1901019	regulation of calcium ion transmembrane transporter activity	GO_BiologicalProcess-EBI-UniProt-GOA-ACAP-ARAP_25.05.2022_00h00	0.0011618	0.125475	3.03017e-07	1.33327e-05	[6, 7, 8, 9, 10, 11]	Group55	6.86275	7	Specific for Cluster #2	[Ryr2, Vmp1]	[Atp2a1, Casq1, Fmr1, Hrc, Trdn]	28.5714	71.4286	27.9706	72.0294	[Atp2a1, Casq1, Fmr1, Hrc, Ryr2, Trdn, Vmp1]
GO:1901021	positive regulation of calcium ion transmembrane transporter activity	GO_BiologicalProcess-EBI-UniProt-GOA-ACAP-ARAP_25.05.2022_00h00	0.0014538	0.152649	3.03017e-07	1.33327e-05	[5, 6, 7, 8, 9, 10, 11, 12]	Group55	9.43396	5	Specific for Cluster #2	[Ryr2, Vmp1]	[Atp2a1, Casq1, Trdn]	40	60	39.291	60.709	[Atp2a1, Casq1, Ryr2, Trdn, Vmp1]
GO:0005217	intracellular ligand-gated ion channel activity	GO_BiologicalProcess-EBI-UniProt-GOA-ACAP-ARAP_25.05.2022_00h00	0.0103021	0.679936	3.03017e-07	1.33327e-05	[7, 8, 9, 10, 11]	Group55	7.40741	4	Specific for Cluster #2	[Ryr2]	[Hrc, Ryr1, Trdn]	25	75	24.4485	75.5515	[Hrc, Ryr1, Ryr2, Trdn]
GO:0099604	ligand-gated calcium channel activity	GO_BiologicalProcess-EBI-UniProt-GOA-ACAP-ARAP_25.05.2022_00h00	0.00787794	0.559333	3.03017e-07	1.33327e-05	[6, 7, 8, 9, 10, 11, 12]	Group55	8	4	Specific for Cluster #2	[Ryr2]	[Hrc, Ryr1, Trdn]	25	75	24.4485	75.5515	[Hrc, Ryr1, Ryr2, Trdn]
GO:1903514	release of sequestered calcium ion into cytosol by endoplasmic reticulum	GO_BiologicalProcess-EBI-UniProt-GOA-ACAP-ARAP_25.05.2022_00h00	8.19044e-05	0.0117942	3.03017e-07	1.33327e-05	[5, 6, 7, 8, 9, 11, 12, 13, 14]	Group55	17.2414	5	Specific for Cluster #2	[Ryr2]	[Casq1, Hrc, Ryr1, Trdn]	20	80	19.5301	80.4699	[Casq1, Hrc, Ryr1, Ryr2, Trdn]
GO:0015278	calcium-release channel activity	GO_BiologicalProcess-EBI-UniProt-GOA-ACAP-ARAP_25.05.2022_00h00	0.00386845	0.344292	3.03017e-07	1.33327e-05	[5, 6, 7, 8, 9, 10, 11, 12, 13, 14]	Group55	9.7561	4	Specific for Cluster #2	[Ryr2]	[Hrc, Ryr1, Trdn]	25	75	24.4485	75.5515	[Hrc, Ryr1, Ryr2, Trdn]
GO:0014870	response to muscle inactivity	GO_BiologicalProcess-EBI-UniProt-GOA-ACAP-ARAP_25.05.2022_00h00	0.000766692	0.0866362	1.94074e-11	1.00918e-09	[3]	Group56	25	3	Specific for Cluster #2	[]	[Actn3, Casq1, Hdac4]	0	100	0	100	[Actn3, Casq1, Hdac4]
GO:0043500	muscle adaptation	GO_BiologicalProcess-EBI-UniProt-GOA-ACAP-ARAP_25.05.2022_00h00	0.00584702	0.461915	1.94074e-11	1.00918e-09	[2, 4]	Group56	5.14706	7	Specific for Cluster #2	[Pde9a]	[Actn3, Casq1, Cmya5, Hdac4, Myoz1, Pde9a, Tcap]	12.5	87.5	12.1795	87.8205	[Actn3, Casq1, Cmya5, Hdac4, Myoz1, Pde9a, Tcap]
GO:0007517	muscle organ development	GO_BiologicalProcess-EBI-UniProt-GOA-ACAP-ARAP_25.05.2022_00h00	3.21114e-08	5.68373e-06	1.94074e-11	1.00918e-09	[4]	Group56	6.14973	23	Specific for Cluster #2	[Adarb1, Dtnbp1, Lox, Ryr2, Tpm1]	[Actn3, Casq1, Disp1, Fhl1, Hdac4, Klhl41, Ky, Myl3, Mylpf, Myoz1, Plec, Ryr1, Tcap, Ttn, Ube4b, Usp19, Xirp2, Zfhx3]	21.7391	78.2609	21.2392	78.7608	[Actn3, Adarb1, Casq1, Disp1, Dtnbp1, Fhl1, Hdac4, Klhl41, Ky, Lox, Myl3, Mylpf, Myoz1, Plec, Ryr1, Ryr2, Tcap, Tpm1, Ttn, Ube4b, Usp19, Xirp2, Zfhx3]
GO:0014888	striated muscle adaptation	GO_BiologicalProcess-EBI-UniProt-GOA-ACAP-ARAP_25.05.2022_00h00	0.0103021	0.679936	1.94074e-11	1.00918e-09	[3, 5]	Group56	7.40741	4	Specific for Cluster #2	[]	[Actn3, Cmya5, Myoz1, Tcap]	0	100	0	100	[Actn3, Cmya5, Myoz1, Tcap]
GO:0048799	animal organ maturation	GO_BiologicalProcess-EBI-UniProt-GOA-ACAP-ARAP_25.05.2022_00h00	0.0188403	0.923177	1.94074e-11	1.00918e-09	[4]	Group56	8.33333	3	Specific for Cluster #2	[]	[Actn3, Phospho1, Ryr1]	0	100	0	100	[Actn3, Phospho1, Ryr1]
GO:0051373	FATZ binding	GO_MolecularFunction-EBI-UniProt-GOA-ACAP-ARAP_25.05.2022_00h00	3.7833e-05	0.00563712	1.94074e-11	1.00918e-09	[4]	Group56	60	3	Specific for Cluster #2	[]	[Myoz1, Myoz3, Tcap]	0	100	0	100	[Myoz1, Myoz3, Tcap]
GO:0043502	regulation of muscle adaptation	GO_BiologicalProcess-EBI-UniProt-GOA-ACAP-ARAP_25.05.2022_00h00	0.0281654	0.957622	1.94074e-11	1.00918e-09	[3, 4, 5, 6]	Group56	4.62963	5	Specific for Cluster #2	[Pde9a]	[Actn3, Casq1, Cmya5, Hdac4, Pde9a]	16.6667	83.3333	16.2592	83.7408	[Actn3, Casq1, Cmya5, Hdac4, Pde9a]
GO:0045912	negative regulation of carbohydrate metabolic process	GO_BiologicalProcess-EBI-UniProt-GOA-ACAP-ARAP_25.05.2022_00h00	0.111404	0.222809	1.94074e-11	1.00918e-09	[3, 4, 5, 6]	Group56	4.05405	3	Specific for Cluster #2	[]	[Abcb1a, Actn3, Hdac4]	0	100	0	100	[Abcb1a, Actn3, Hdac4]
GO:0045913	positive regulation of carbohydrate metabolic process	GO_BiologicalProcess-EBI-UniProt-GOA-ACAP-ARAP_25.05.2022_00h00	0.0235468	0.918327	1.94074e-11	1.00918e-09	[3, 4, 5, 6]	Group56	4.85437	5	Specific for Cluster #2	[]	[Actn3, Egf, Gpt, Nfkb1, Slc4a4]	0	100	0	100	[Actn3, Egf, Gpt, Nfkb1, Slc4a4]
GO:0055001	muscle cell development	GO_BiologicalProcess-EBI-UniProt-GOA-ACAP-ARAP_25.05.2022_00h00	8.74765e-07	0.000147835	1.94074e-11	1.00918e-09	[4, 5]	Group56	6.92641	16	Specific for Cluster #2	[Actn4, Lox, Tpm1]	[Actn3, Actn4, Casq1, Hdac4, Klhl41, Ldb3, Myom2, Myoz1, Neb, Plec, Ryr1, Tcap, Tnnt3, Ttn]	17.6471	82.3529	17.2205	82.7795	[Actn3, Actn4, Casq1, Hdac4, Klhl41, Ldb3, Lox, Myom2, Myoz1, Neb, Plec, Ryr1, Tcap, Tnnt3, Tpm1, Ttn]
GO:0090257	regulation of muscle system process	GO_BiologicalProcess-EBI-UniProt-GOA-ACAP-ARAP_25.05.2022_00h00	1.219e-06	0.000202354	1.94074e-11	1.00918e-09	[4, 5]	Group56	6.39098	17	Specific for Cluster #2	[Pde9a, Ryr2]	[Actn3, Atp2a1, Cacng1, Casq1, Cmya5, Dsg2, Hdac4, Hrc, Myl3, Npy2r, Pde9a, Ryr1, Tnnc2, Tnni2, Tnnt3, Ttn]	11.1111	88.8889	10.8218	89.1782	[Actn3, Atp2a1, Cacng1, Casq1, Cmya5, Dsg2, Hdac4, Hrc, Myl3, Npy2r, Pde9a, Ryr1, Ryr2, Tnnc2, Tnni2, Tnnt3, Ttn]
GO:0014874	response to stimulus involved in regulation of muscle adaptation	GO_BiologicalProcess-EBI-UniProt-GOA-ACAP-ARAP_25.05.2022_00h00	0.00265135	0.249226	1.94074e-11	1.00918e-09	[2, 4, 5, 6, 7]	Group56	16.6667	3	Specific for Cluster #2	[]	[Actn3, Casq1, Hdac4]	0	100	0	100	[Actn3, Casq1, Hdac4]
GO:0043470	regulation of carbohydrate catabolic process	GO_BiologicalProcess-EBI-UniProt-GOA-ACAP-ARAP_25.05.2022_00h00	0.0192925	0.906749	1.94074e-11	1.00918e-09	[4, 5, 6]	Group56	6.15385	4	Specific for Cluster #2	[Hsd11b1]	[Actn3, Hdac4, Slc4a4]	25	75	24.4485	75.5515	[Actn3, Hdac4, Hsd11b1, Slc4a4]
GO:0043501	skeletal muscle adaptation	GO_BiologicalProcess-EBI-UniProt-GOA-ACAP-ARAP_25.05.2022_00h00	0.00947852	0.654018	1.94074e-11	1.00918e-09	[4, 6]	Group56	10.7143	3	Specific for Cluster #2	[]	[Actn3, Cmya5, Myoz1]	0	100	0	100	[Actn3, Cmya5, Myoz1]
GO:0060538	skeletal muscle organ development	GO_BiologicalProcess-EBI-UniProt-GOA-ACAP-ARAP_25.05.2022_00h00	0.00225776	0.216744	1.94074e-11	1.00918e-09	[5]	Group56	4.65116	10	Specific for Cluster #2	[]	[Actn3, Casq1, Disp1, Hdac4, Klhl41, Mylpf, Myoz1, Plec, Ryr1, Usp19]	0	100	0	100	[Actn3, Casq1, Disp1, Hdac4, Klhl41, Mylpf, Myoz1, Plec, Ryr1, Usp19]
GO:0007519	skeletal muscle tissue development	GO_BiologicalProcess-EBI-UniProt-GOA-ACAP-ARAP_25.05.2022_00h00	0.00457581	0.384368	1.94074e-11	1.00918e-09	[5, 6]	Group56	4.5	9	Specific for Cluster #2	[]	[Actn3, Casq1, Hdac4, Klhl41, Mylpf, Myoz1, Plec, Ryr1, Usp19]	0	100	0	100	[Actn3, Casq1, Hdac4, Klhl41, Mylpf, Myoz1, Plec, Ryr1, Usp19]
GO:0010677	negative regulation of cellular carbohydrate metabolic process	GO_BiologicalProcess-EBI-UniProt-GOA-ACAP-ARAP_25.05.2022_00h00	0.0920692	0.644485	1.94074e-11	1.00918e-09	[4, 5, 6, 7]	Group56	4.41176	3	Specific for Cluster #2	[]	[Abcb1a, Actn3, Hdac4]	0	100	0	100	[Abcb1a, Actn3, Hdac4]
GO:0014877	response to muscle inactivity involved in regulation of muscle adaptation	GO_BiologicalProcess-EBI-UniProt-GOA-ACAP-ARAP_25.05.2022_00h00	0.00058179	0.0686513	1.94074e-11	1.00918e-09	[3, 4, 5, 6, 7, 8]	Group56	27.2727	3	Specific for Cluster #2	[]	[Actn3, Casq1, Hdac4]	0	100	0	100	[Actn3, Casq1, Hdac4]
GO:0014904	myotube cell development	GO_BiologicalProcess-EBI-UniProt-GOA-ACAP-ARAP_25.05.2022_00h00	0.00101681	0.111849	1.94074e-11	1.00918e-09	[5, 6, 7]	Group56	10.2041	5	Specific for Cluster #2	[]	[Actn3, Hdac4, Klhl41, Plec, Ryr1]	0	100	0	100	[Actn3, Hdac4, Klhl41, Plec, Ryr1]
GO:0043931	ossification involved in bone maturation	GO_BiologicalProcess-EBI-UniProt-GOA-ACAP-ARAP_25.05.2022_00h00	0.0104508	0.679302	1.94074e-11	1.00918e-09	[3, 6, 7, 8]	Group56	10.3448	3	Specific for Cluster #2	[]	[Actn3, Phospho1, Ryr1]	0	100	0	100	[Actn3, Phospho1, Ryr1]
GO:0048016	inositol phosphate-mediated signaling	GO_BiologicalProcess-EBI-UniProt-GOA-ACAP-ARAP_25.05.2022_00h00	0.0771469	0.848616	1.94074e-11	1.00918e-09	[5, 6, 7]	Group56	4.7619	3	Specific for Cluster #2	[]	[Actn3, Cmya5, Myoz1]	0	100	0	100	[Actn3, Cmya5, Myoz1]
GO:0070977	bone maturation	GO_BiologicalProcess-EBI-UniProt-GOA-ACAP-ARAP_25.05.2022_00h00	0.012563	0.753779	1.94074e-11	1.00918e-09	[5, 6, 7]	Group56	9.67742	3	Specific for Cluster #2	[]	[Actn3, Phospho1, Ryr1]	0	100	0	100	[Actn3, Phospho1, Ryr1]
GO:0006942	regulation of striated muscle contraction	GO_BiologicalProcess-EBI-UniProt-GOA-ACAP-ARAP_25.05.2022_00h00	0.00011974	0.0167636	1.94074e-11	1.00918e-09	[6, 7]	Group56	8.51064	8	Specific for Cluster #2	[Ryr2]	[Actn3, Atp2a1, Casq1, Dsg2, Hdac4, Myl3, Tnnt3]	12.5	87.5	12.1795	87.8205	[Actn3, Atp2a1, Casq1, Dsg2, Hdac4, Myl3, Ryr2, Tnnt3]
GO:0014894	response to denervation involved in regulation of muscle adaptation	GO_BiologicalProcess-EBI-UniProt-GOA-ACAP-ARAP_25.05.2022_00h00	0.00058179	0.0686513	1.94074e-11	1.00918e-09	[4, 5, 6, 7, 8, 9]	Group56	27.2727	3	Specific for Cluster #2	[]	[Actn3, Casq1, Hdac4]	0	100	0	100	[Actn3, Casq1, Hdac4]
GO:0014819	regulation of skeletal muscle contraction	GO_BiologicalProcess-EBI-UniProt-GOA-ACAP-ARAP_25.05.2022_00h00	0.00153102	0.159226	1.94074e-11	1.00918e-09	[5, 7, 8]	Group56	20	3	Specific for Cluster #2	[]	[Actn3, Atp2a1, Casq1]	0	100	0	100	[Actn3, Atp2a1, Casq1]
GO:0048741	skeletal muscle fiber development	GO_BiologicalProcess-EBI-UniProt-GOA-ACAP-ARAP_25.05.2022_00h00	0.000617454	0.0716246	1.94074e-11	1.00918e-09	[6, 7, 8]	Group56	11.3636	5	Specific for Cluster #2	[]	[Actn3, Hdac4, Klhl41, Plec, Ryr1]	0	100	0	100	[Actn3, Hdac4, Klhl41, Plec, Ryr1]
GO:0050849	negative regulation of calcium-mediated signaling	GO_BiologicalProcess-EBI-UniProt-GOA-ACAP-ARAP_25.05.2022_00h00	0.00477635	0.391661	1.94074e-11	1.00918e-09	[5, 6, 7, 8, 9]	Group56	13.6364	3	Specific for Cluster #2	[]	[Actn3, Cmya5, Myoz1]	0	100	0	100	[Actn3, Cmya5, Myoz1]
GO:0097720	calcineurin-mediated signaling	GO_BiologicalProcess-EBI-UniProt-GOA-ACAP-ARAP_25.05.2022_00h00	0.0440852	1	1.94074e-11	1.00918e-09	[6, 7, 8]	Group56	6	3	Specific for Cluster #2	[]	[Actn3, Cmya5, Myoz1]	0	100	0	100	[Actn3, Cmya5, Myoz1]
GO:0033173	calcineurin-NFAT signaling cascade	GO_BiologicalProcess-EBI-UniProt-GOA-ACAP-ARAP_25.05.2022_00h00	0.0357304	0.96472	1.94074e-11	1.00918e-09	[6, 7, 8, 9]	Group56	6.52174	3	Specific for Cluster #2	[]	[Actn3, Cmya5, Myoz1]	0	100	0	100	[Actn3, Cmya5, Myoz1]
GO:0106056	regulation of calcineurin-mediated signaling	GO_BiologicalProcess-EBI-UniProt-GOA-ACAP-ARAP_25.05.2022_00h00	0.0265633	0.956278	1.94074e-11	1.00918e-09	[6, 7, 8, 9]	Group56	7.31707	3	Specific for Cluster #2	[]	[Actn3, Cmya5, Myoz1]	0	100	0	100	[Actn3, Cmya5, Myoz1]
GO:0106057	negative regulation of calcineurin-mediated signaling	GO_BiologicalProcess-EBI-UniProt-GOA-ACAP-ARAP_25.05.2022_00h00	0.00186247	0.186247	1.94074e-11	1.00918e-09	[6, 7, 8, 9, 10]	Group56	18.75	3	Specific for Cluster #2	[]	[Actn3, Cmya5, Myoz1]	0	100	0	100	[Actn3, Cmya5, Myoz1]
GO:0070884	regulation of calcineurin-NFAT signaling cascade	GO_BiologicalProcess-EBI-UniProt-GOA-ACAP-ARAP_25.05.2022_00h00	0.0249027	0.946302	1.94074e-11	1.00918e-09	[7, 8, 9, 10]	Group56	7.5	3	Specific for Cluster #2	[]	[Actn3, Cmya5, Myoz1]	0	100	0	100	[Actn3, Cmya5, Myoz1]
GO:0006110	regulation of glycolytic process	GO_BiologicalProcess-EBI-UniProt-GOA-ACAP-ARAP_25.05.2022_00h00	0.0509313	0.916763	1.94074e-11	1.00918e-09	[5, 6, 7, 8, 9, 10, 11, 12, 13]	Group56	5.66038	3	Specific for Cluster #2	[]	[Actn3, Hdac4, Slc4a4]	0	100	0	100	[Actn3, Hdac4, Slc4a4]
GO:0070885	negative regulation of calcineurin-NFAT signaling cascade	GO_BiologicalProcess-EBI-UniProt-GOA-ACAP-ARAP_25.05.2022_00h00	0.00186247	0.186247	1.94074e-11	1.00918e-09	[7, 8, 9, 10, 11]	Group56	18.75	3	Specific for Cluster #2	[]	[Actn3, Cmya5, Myoz1]	0	100	0	100	[Actn3, Cmya5, Myoz1]
GO:0003012	muscle system process	GO_BiologicalProcess-EBI-UniProt-GOA-ACAP-ARAP_25.05.2022_00h00	3.35759e-11	6.2787e-09	6.59421e-15	3.56087e-13	[3]	Group57	6.66667	30	Specific for Cluster #2	[Pde9a, Ryr2, Synm, Tpm1]	[Actn3, Atp2a1, Cacng1, Casq1, Cmya5, Dsg2, Hdac4, Hrc, Mybpc1, Mybpc2, Myh1, Myh2, Myh8, Myl1, Myl3, Mylpf, Myom2, Myoz1, Npy2r, Pde9a, Ryr1, Tcap, Tnnc2, Tnni2, Tnnt3, Tpm2, Ttn]	12.9032	87.0968	12.5739	87.4261	[Actn3, Atp2a1, Cacng1, Casq1, Cmya5, Dsg2, Hdac4, Hrc, Mybpc1, Mybpc2, Myh1, Myh2, Myh8, Myl1, Myl3, Mylpf, Myom2, Myoz1, Npy2r, Pde9a, Ryr1, Ryr2, Synm, Tcap, Tnnc2, Tnni2, Tnnt3, Tpm1, Tpm2, Ttn]
GO:0014870	response to muscle inactivity	GO_BiologicalProcess-EBI-UniProt-GOA-ACAP-ARAP_25.05.2022_00h00	0.000766692	0.0866362	6.59421e-15	3.56087e-13	[3]	Group57	25	3	Specific for Cluster #2	[]	[Actn3, Casq1, Hdac4]	0	100	0	100	[Actn3, Casq1, Hdac4]
GO:0030048	actin filament-based movement	GO_BiologicalProcess-EBI-UniProt-GOA-ACAP-ARAP_25.05.2022_00h00	0.000311425	0.0401739	6.59421e-15	3.56087e-13	[3]	Group57	6.61765	9	Specific for Cluster #2	[Actn4, Ryr2, Tpm1]	[Actn4, Atp2a1, Dsg2, Limch1, Myh2, Myh8, Wipf3]	30	70	29.3814	70.6186	[Actn4, Atp2a1, Dsg2, Limch1, Myh2, Myh8, Ryr2, Tpm1, Wipf3]
GO:0043462	regulation of ATP-dependent activity	GO_BiologicalProcess-EBI-UniProt-GOA-ACAP-ARAP_25.05.2022_00h00	0.000164639	0.0222262	6.59421e-15	3.56087e-13	[3]	Group57	9.45946	7	None Specific Cluster	[Atp1b2, Ryr2, Tpm1, Vmp1]	[Atp2a1, Tnnt3, Tpm2]	57.1429	42.8571	56.4157	43.5843	[Atp1b2, Atp2a1, Ryr2, Tnnt3, Tpm1, Tpm2, Vmp1]
GO:0043500	muscle adaptation	GO_BiologicalProcess-EBI-UniProt-GOA-ACAP-ARAP_25.05.2022_00h00	0.00584702	0.461915	6.59421e-15	3.56087e-13	[2, 4]	Group57	5.14706	7	Specific for Cluster #2	[Pde9a]	[Actn3, Casq1, Cmya5, Hdac4, Myoz1, Pde9a, Tcap]	12.5	87.5	12.1795	87.8205	[Actn3, Casq1, Cmya5, Hdac4, Myoz1, Pde9a, Tcap]
GO:0003779	actin binding	GO_MolecularFunction-EBI-UniProt-GOA-ACAP-ARAP_25.05.2022_00h00	1.25449e-13	2.42116e-11	6.59421e-15	3.56087e-13	[4]	Group57	7.28051	34	Specific for Cluster #2	[Actn4, Capg, Epb41, Fkbp15, Gbp2, Nos2, Ppp1r18, Sptan1, Sptbn1, Tpm1, Vill]	[Actn3, Actn4, Eps8, Itprid2, Ldb3, Limch1, Mybpc2, Myh1, Myh2, Myh8, Myl3, Myo18a, Myom2, Myoz1, Myoz3, Neb, Plec, Tnnc2, Tnni2, Tnnt3, Tpm2, Ttn, Wipf3, Xirp2]	31.4286	68.5714	30.7935	69.2065	[Actn3, Actn4, Capg, Epb41, Eps8, Fkbp15, Gbp2, Itprid2, Ldb3, Limch1, Mybpc2, Myh1, Myh2, Myh8, Myl3, Myo18a, Myom2, Myoz1, Myoz3, Neb, Nos2, Plec, Ppp1r18, Sptan1, Sptbn1, Tnnc2, Tnni2, Tnnt3, Tpm1, Tpm2, Ttn, Vill, Wipf3, Xirp2]
GO:0006936	muscle contraction	GO_BiologicalProcess-EBI-UniProt-GOA-ACAP-ARAP_25.05.2022_00h00	2.01474e-11	3.78771e-09	6.59421e-15	3.56087e-13	[4]	Group57	7.85498	26	Specific for Cluster #2	[Ryr2, Synm, Tpm1]	[Actn3, Atp2a1, Cacng1, Casq1, Dsg2, Hdac4, Mybpc1, Mybpc2, Myh1, Myh2, Myh8, Myl1, Myl3, Mylpf, Myom2, Npy2r, Ryr1, Tcap, Tnnc2, Tnni2, Tnnt3, Tpm2, Ttn]	11.5385	88.4615	11.2394	88.7606	[Actn3, Atp2a1, Cacng1, Casq1, Dsg2, Hdac4, Mybpc1, Mybpc2, Myh1, Myh2, Myh8, Myl1, Myl3, Mylpf, Myom2, Npy2r, Ryr1, Ryr2, Synm, Tcap, Tnnc2, Tnni2, Tnnt3, Tpm1, Tpm2, Ttn]
GO:0007517	muscle organ development	GO_BiologicalProcess-EBI-UniProt-GOA-ACAP-ARAP_25.05.2022_00h00	3.21114e-08	5.68373e-06	6.59421e-15	3.56087e-13	[4]	Group57	6.14973	23	Specific for Cluster #2	[Adarb1, Dtnbp1, Lox, Ryr2, Tpm1]	[Actn3, Casq1, Disp1, Fhl1, Hdac4, Klhl41, Ky, Myl3, Mylpf, Myoz1, Plec, Ryr1, Tcap, Ttn, Ube4b, Usp19, Xirp2, Zfhx3]	21.7391	78.2609	21.2392	78.7608	[Actn3, Adarb1, Casq1, Disp1, Dtnbp1, Fhl1, Hdac4, Klhl41, Ky, Lox, Myl3, Mylpf, Myoz1, Plec, Ryr1, Ryr2, Tcap, Tpm1, Ttn, Ube4b, Usp19, Xirp2, Zfhx3]
GO:0010927	cellular component assembly involved in morphogenesis	GO_BiologicalProcess-EBI-UniProt-GOA-ACAP-ARAP_25.05.2022_00h00	2.48548e-06	0.000407619	6.59421e-15	3.56087e-13	[3, 4, 5]	Group57	8.51064	12	Specific for Cluster #2	[Prx, Tpm1]	[Casq1, Klhl41, Ldb3, Myom2, Myoz1, Neb, Plec, Tcap, Tnnt3, Ttn]	16.6667	83.3333	16.2592	83.7408	[Casq1, Klhl41, Ldb3, Myom2, Myoz1, Neb, Plec, Prx, Tcap, Tnnt3, Tpm1, Ttn]
GO:0032781	positive regulation of ATP-dependent activity	GO_BiologicalProcess-EBI-UniProt-GOA-ACAP-ARAP_25.05.2022_00h00	8.04464e-05	0.0116647	6.59421e-15	3.56087e-13	[4]	Group57	13.0435	6	Specific for Cluster #1	[Atp1b2, Ryr2, Tpm1, Vmp1]	[Atp2a1, Tnnt3]	66.6667	33.3333	66.005	33.995	[Atp1b2, Atp2a1, Ryr2, Tnnt3, Tpm1, Vmp1]
GO:0035994	response to muscle stretch	GO_BiologicalProcess-EBI-UniProt-GOA-ACAP-ARAP_25.05.2022_00h00	0.000588789	0.0688884	6.59421e-15	3.56087e-13	[4]	Group57	16	4	Specific for Cluster #2	[Ryr2]	[Nfkb1, Tcap, Ttn]	25	75	24.4485	75.5515	[Nfkb1, Ryr2, Tcap, Ttn]
GO:0042805	actinin binding	GO_MolecularFunction-EBI-UniProt-GOA-ACAP-ARAP_25.05.2022_00h00	0.00541866	0.433493	6.59421e-15	3.56087e-13	[4]	Group57	8.88889	4	Specific for Cluster #2	[]	[Ldb3, Nfkb1, Ttn, Xirp2]	0	100	0	100	[Ldb3, Nfkb1, Ttn, Xirp2]
GO:0043292	contractile fiber	GO_CellularComponent-EBI-UniProt-GOA-ACAP-ARAP_25.05.2022_00h00	4.24773e-22	8.32555e-20	6.59421e-15	3.56087e-13	[3, 4, 5]	Group57	13.1086	35	Specific for Cluster #2	[Actn4, Ido1, Ryr2, Sptan1, Sptbn1, Synm, Tpm1]	[Actn3, Actn4, Atp2a1, Casq1, Cmya5, Hdac4, Hrc, Klhl41, Ky, Ldb3, Myh1, Myh2, Myh8, Myl1, Myl3, Myom2, Myoz1, Myoz3, Neb, Obscn, Plec, Ryr1, Tcap, Tnnc2, Tnni2, Tnnt3, Tpm2, Ttn, Xirp2]	19.4444	80.5556	18.9845	81.0155	[Actn3, Actn4, Atp2a1, Casq1, Cmya5, Hdac4, Hrc, Ido1, Klhl41, Ky, Ldb3, Myh1, Myh2, Myh8, Myl1, Myl3, Myom2, Myoz1, Myoz3, Neb, Obscn, Plec, Ryr1, Ryr2, Sptan1, Sptbn1, Synm, Tcap, Tnnc2, Tnni2, Tnnt3, Tpm1, Tpm2, Ttn, Xirp2]
GO:0050881	musculoskeletal movement	GO_BiologicalProcess-EBI-UniProt-GOA-ACAP-ARAP_25.05.2022_00h00	7.89749e-07	0.000134257	6.59421e-15	3.56087e-13	[3, 5]	Group57	13.8462	9	Specific for Cluster #2	[Synm]	[Actn3, Atp2a1, Casq1, Myh8, Tcap, Tnnc2, Tnni2, Tnnt3]	11.1111	88.8889	10.8218	89.1782	[Actn3, Atp2a1, Casq1, Myh8, Synm, Tcap, Tnnc2, Tnni2, Tnnt3]
GO:0050905	neuromuscular process	GO_BiologicalProcess-EBI-UniProt-GOA-ACAP-ARAP_25.05.2022_00h00	1.83874e-05	0.00279489	6.59421e-15	3.56087e-13	[4]	Group57	6.5	13	Specific for Cluster #2	[Adarb1, Slurp1, Synm]	[Actn3, Atp2a1, Casq1, Clic5, Myh8, Pde8b, Tcap, Tnnc2, Tnni2, Tnnt3]	23.0769	76.9231	22.5551	77.4449	[Actn3, Adarb1, Atp2a1, Casq1, Clic5, Myh8, Pde8b, Slurp1, Synm, Tcap, Tnnc2, Tnni2, Tnnt3]
GO:0050982	detection of mechanical stimulus	GO_BiologicalProcess-EBI-UniProt-GOA-ACAP-ARAP_25.05.2022_00h00	0.0829791	0.829791	6.59421e-15	3.56087e-13	[4]	Group57	4.61538	3	Specific for Cluster #2	[]	[Pdzd7, Tcap, Ttn]	0	100	0	100	[Pdzd7, Tcap, Ttn]
GO:0051015	actin filament binding	GO_MolecularFunction-EBI-UniProt-GOA-ACAP-ARAP_25.05.2022_00h00	5.91839e-09	1.07123e-06	6.59421e-15	3.56087e-13	[3, 5]	Group57	8.15451	19	Specific for Cluster #2	[Actn4, Capg, Sptan1, Sptbn1, Tpm1, Vill]	[Actn3, Actn4, Itprid2, Myh1, Myh2, Myh8, Myo18a, Myom2, Neb, Plec, Tnnc2, Tpm2, Ttn, Xirp2]	30	70	29.3814	70.6186	[Actn3, Actn4, Capg, Itprid2, Myh1, Myh2, Myh8, Myo18a, Myom2, Neb, Plec, Sptan1, Sptbn1, Tnnc2, Tpm1, Tpm2, Ttn, Vill, Xirp2]
GO:0070252	actin-mediated cell contraction	GO_BiologicalProcess-EBI-UniProt-GOA-ACAP-ARAP_25.05.2022_00h00	0.00130132	0.13794	6.59421e-15	3.56087e-13	[4]	Group57	6.73077	7	Specific for Cluster #2	[Ryr2, Tpm1]	[Atp2a1, Dsg2, Limch1, Myh2, Myh8]	28.5714	71.4286	27.9706	72.0294	[Atp2a1, Dsg2, Limch1, Myh2, Myh8, Ryr2, Tpm1]
GO:0090075	relaxation of muscle	GO_BiologicalProcess-EBI-UniProt-GOA-ACAP-ARAP_25.05.2022_00h00	0.00265021	0.25177	6.59421e-15	3.56087e-13	[4]	Group57	10.8108	4	Specific for Cluster #2	[]	[Actn3, Atp2a1, Hrc, Ttn]	0	100	0	100	[Actn3, Atp2a1, Hrc, Ttn]
GO:0043502	regulation of muscle adaptation	GO_BiologicalProcess-EBI-UniProt-GOA-ACAP-ARAP_25.05.2022_00h00	0.0281654	0.957622	6.59421e-15	3.56087e-13	[3, 4, 5, 6]	Group57	4.62963	5	Specific for Cluster #2	[Pde9a]	[Actn3, Casq1, Cmya5, Hdac4, Pde9a]	16.6667	83.3333	16.2592	83.7408	[Actn3, Casq1, Cmya5, Hdac4, Pde9a]
GO:0048644	muscle organ morphogenesis	GO_BiologicalProcess-EBI-UniProt-GOA-ACAP-ARAP_25.05.2022_00h00	0.000184504	0.024539	6.59421e-15	3.56087e-13	[4, 5]	Group57	8	8	Specific for Cluster #2	[Adarb1, Ryr2, Tpm1]	[Myl3, Tcap, Ttn, Ube4b, Xirp2]	37.5	62.5	36.8081	63.1919	[Adarb1, Myl3, Ryr2, Tcap, Tpm1, Ttn, Ube4b, Xirp2]
GO:0055001	muscle cell development	GO_BiologicalProcess-EBI-UniProt-GOA-ACAP-ARAP_25.05.2022_00h00	8.74765e-07	0.000147835	6.59421e-15	3.56087e-13	[4, 5]	Group57	6.92641	16	Specific for Cluster #2	[Actn4, Lox, Tpm1]	[Actn3, Actn4, Casq1, Hdac4, Klhl41, Ldb3, Myom2, Myoz1, Neb, Plec, Ryr1, Tcap, Tnnt3, Ttn]	17.6471	82.3529	17.2205	82.7795	[Actn3, Actn4, Casq1, Hdac4, Klhl41, Ldb3, Lox, Myom2, Myoz1, Neb, Plec, Ryr1, Tcap, Tnnt3, Tpm1, Ttn]
GO:0090257	regulation of muscle system process	GO_BiologicalProcess-EBI-UniProt-GOA-ACAP-ARAP_25.05.2022_00h00	1.219e-06	0.000202354	6.59421e-15	3.56087e-13	[4, 5]	Group57	6.39098	17	Specific for Cluster #2	[Pde9a, Ryr2]	[Actn3, Atp2a1, Cacng1, Casq1, Cmya5, Dsg2, Hdac4, Hrc, Myl3, Npy2r, Pde9a, Ryr1, Tnnc2, Tnni2, Tnnt3, Ttn]	11.1111	88.8889	10.8218	89.1782	[Actn3, Atp2a1, Cacng1, Casq1, Cmya5, Dsg2, Hdac4, Hrc, Myl3, Npy2r, Pde9a, Ryr1, Ryr2, Tnnc2, Tnni2, Tnnt3, Ttn]
GO:0014874	response to stimulus involved in regulation of muscle adaptation	GO_BiologicalProcess-EBI-UniProt-GOA-ACAP-ARAP_25.05.2022_00h00	0.00265135	0.249226	6.59421e-15	3.56087e-13	[2, 4, 5, 6, 7]	Group57	16.6667	3	Specific for Cluster #2	[]	[Actn3, Casq1, Hdac4]	0	100	0	100	[Actn3, Casq1, Hdac4]
GO:0003009	skeletal muscle contraction	GO_BiologicalProcess-EBI-UniProt-GOA-ACAP-ARAP_25.05.2022_00h00	4.31817e-08	7.47044e-06	6.59421e-15	3.56087e-13	[4, 6]	Group57	19.1489	9	Specific for Cluster #2	[Synm]	[Actn3, Atp2a1, Casq1, Myh8, Tcap, Tnnc2, Tnni2, Tnnt3]	11.1111	88.8889	10.8218	89.1782	[Actn3, Atp2a1, Casq1, Myh8, Synm, Tcap, Tnnc2, Tnni2, Tnnt3]
GO:0006941	striated muscle contraction	GO_BiologicalProcess-EBI-UniProt-GOA-ACAP-ARAP_25.05.2022_00h00	3.89257e-08	6.77307e-06	6.59421e-15	3.56087e-13	[5]	Group57	8.69565	16	Specific for Cluster #2	[Ryr2, Synm, Tpm1]	[Actn3, Atp2a1, Casq1, Dsg2, Hdac4, Myh8, Myl1, Myl3, Tcap, Tnnc2, Tnni2, Tnnt3, Ttn]	18.75	81.25	18.3028	81.6973	[Actn3, Atp2a1, Casq1, Dsg2, Hdac4, Myh8, Myl1, Myl3, Ryr2, Synm, Tcap, Tnnc2, Tnni2, Tnnt3, Tpm1, Ttn]
GO:0016529	sarcoplasmic reticulum	GO_CellularComponent-EBI-UniProt-GOA-ACAP-ARAP_25.05.2022_00h00	3.02372e-06	0.000486819	6.59421e-15	3.56087e-13	[4, 5, 6]	Group57	11.8421	9	Specific for Cluster #2	[Ryr2, Xdh]	[Atp2a1, Casq1, Cmya5, Hrc, Klhl41, Ryr1, Trdn]	22.2222	77.7778	21.7143	78.2857	[Atp2a1, Casq1, Cmya5, Hrc, Klhl41, Ryr1, Ryr2, Trdn, Xdh]
GO:0030016	myofibril	GO_CellularComponent-EBI-UniProt-GOA-ACAP-ARAP_25.05.2022_00h00	1.43532e-21	2.79887e-19	6.59421e-15	3.56087e-13	[4, 5, 6]	Group57	13.1783	34	Specific for Cluster #2	[Actn4, Ryr2, Sptan1, Sptbn1, Synm, Tpm1]	[Actn3, Actn4, Atp2a1, Casq1, Cmya5, Hdac4, Hrc, Klhl41, Ky, Ldb3, Myh1, Myh2, Myh8, Myl1, Myl3, Myom2, Myoz1, Myoz3, Neb, Obscn, Plec, Ryr1, Tcap, Tnnc2, Tnni2, Tnnt3, Tpm2, Ttn, Xirp2]	17.1429	82.8571	16.7261	83.2739	[Actn3, Actn4, Atp2a1, Casq1, Cmya5, Hdac4, Hrc, Klhl41, Ky, Ldb3, Myh1, Myh2, Myh8, Myl1, Myl3, Myom2, Myoz1, Myoz3, Neb, Obscn, Plec, Ryr1, Ryr2, Sptan1, Sptbn1, Synm, Tcap, Tnnc2, Tnni2, Tnnt3, Tpm1, Tpm2, Ttn, Xirp2]
GO:0030017	sarcomere	GO_CellularComponent-EBI-UniProt-GOA-ACAP-ARAP_25.05.2022_00h00	8.4555e-21	1.64037e-18	6.59421e-15	3.56087e-13	[2, 5, 6, 7]	Group57	13.617	32	Specific for Cluster #2	[Actn4, Ryr2, Sptan1, Sptbn1, Synm, Tpm1]	[Actn3, Actn4, Atp2a1, Casq1, Cmya5, Hdac4, Hrc, Klhl41, Ky, Ldb3, Myh1, Myh2, Myl3, Myom2, Myoz1, Myoz3, Neb, Obscn, Plec, Ryr1, Tcap, Tnnc2, Tnni2, Tnnt3, Tpm2, Ttn, Xirp2]	18.1818	81.8182	17.7452	82.2548	[Actn3, Actn4, Atp2a1, Casq1, Cmya5, Hdac4, Hrc, Klhl41, Ky, Ldb3, Myh1, Myh2, Myl3, Myom2, Myoz1, Myoz3, Neb, Obscn, Plec, Ryr1, Ryr2, Sptan1, Sptbn1, Synm, Tcap, Tnnc2, Tnni2, Tnnt3, Tpm1, Tpm2, Ttn, Xirp2]
GO:0036379	myofilament	GO_CellularComponent-EBI-UniProt-GOA-ACAP-ARAP_25.05.2022_00h00	2.8482e-10	5.29765e-08	6.59421e-15	3.56087e-13	[2, 5, 6, 7]	Group57	32.1429	9	Specific for Cluster #2	[Tpm1]	[Actn3, Neb, Obscn, Tnnc2, Tnni2, Tnnt3, Tpm2, Ttn]	11.1111	88.8889	10.8218	89.1782	[Actn3, Neb, Obscn, Tnnc2, Tnni2, Tnnt3, Tpm1, Tpm2, Ttn]
GO:0045933	positive regulation of muscle contraction	GO_BiologicalProcess-EBI-UniProt-GOA-ACAP-ARAP_25.05.2022_00h00	0.0116763	0.712256	6.59421e-15	3.56087e-13	[3, 4, 5, 6, 7]	Group57	7.14286	4	Specific for Cluster #2	[]	[Actn3, Atp2a1, Cacng1, Npy2r]	0	100	0	100	[Actn3, Atp2a1, Cacng1, Npy2r]
GO:0060415	muscle tissue morphogenesis	GO_BiologicalProcess-EBI-UniProt-GOA-ACAP-ARAP_25.05.2022_00h00	9.52245e-05	0.0134267	6.59421e-15	3.56087e-13	[4, 5, 6]	Group57	8.79121	8	Specific for Cluster #2	[Adarb1, Ryr2, Tpm1]	[Myl3, Tcap, Ttn, Ube4b, Xirp2]	37.5	62.5	36.8081	63.1919	[Adarb1, Myl3, Ryr2, Tcap, Tpm1, Ttn, Ube4b, Xirp2]
GO:0060538	skeletal muscle organ development	GO_BiologicalProcess-EBI-UniProt-GOA-ACAP-ARAP_25.05.2022_00h00	0.00225776	0.216744	6.59421e-15	3.56087e-13	[5]	Group57	4.65116	10	Specific for Cluster #2	[]	[Actn3, Casq1, Disp1, Hdac4, Klhl41, Mylpf, Myoz1, Plec, Ryr1, Usp19]	0	100	0	100	[Actn3, Casq1, Disp1, Hdac4, Klhl41, Mylpf, Myoz1, Plec, Ryr1, Usp19]
GO:0031672	A band	GO_CellularComponent-EBI-UniProt-GOA-ACAP-ARAP_25.05.2022_00h00	8.047e-12	1.52088e-09	6.59421e-15	3.56087e-13	[2, 3, 6, 7, 8]	Group57	25	12	Specific for Cluster #2	[Ryr2, Sptbn1]	[Atp2a1, Cmya5, Hdac4, Klhl41, Myh1, Myh2, Myl3, Myom2, Obscn, Ttn]	16.6667	83.3333	16.2592	83.7408	[Atp2a1, Cmya5, Hdac4, Klhl41, Myh1, Myh2, Myl3, Myom2, Obscn, Ryr2, Sptbn1, Ttn]
GO:0031674	I band	GO_CellularComponent-EBI-UniProt-GOA-ACAP-ARAP_25.05.2022_00h00	2.63671e-13	5.06249e-11	6.59421e-15	3.56087e-13	[2, 3, 6, 7, 8]	Group57	12.5	21	Specific for Cluster #2	[Actn4, Ryr2, Sptan1, Synm]	[Actn3, Actn4, Atp2a1, Casq1, Hdac4, Hrc, Ky, Ldb3, Myl3, Myoz1, Myoz3, Neb, Obscn, Plec, Ryr1, Tcap, Ttn, Xirp2]	18.1818	81.8182	17.7452	82.2548	[Actn3, Actn4, Atp2a1, Casq1, Hdac4, Hrc, Ky, Ldb3, Myl3, Myoz1, Myoz3, Neb, Obscn, Plec, Ryr1, Ryr2, Sptan1, Synm, Tcap, Ttn, Xirp2]
GO:0006937	regulation of muscle contraction	GO_BiologicalProcess-EBI-UniProt-GOA-ACAP-ARAP_25.05.2022_00h00	3.59068e-06	0.000570918	6.59421e-15	3.56087e-13	[5, 6]	Group57	7.55814	13	Specific for Cluster #2	[Ryr2]	[Actn3, Atp2a1, Cacng1, Casq1, Dsg2, Hdac4, Myl3, Npy2r, Ryr1, Tnnc2, Tnni2, Tnnt3]	7.69231	92.3077	7.48452	92.5155	[Actn3, Atp2a1, Cacng1, Casq1, Dsg2, Hdac4, Myl3, Npy2r, Ryr1, Ryr2, Tnnc2, Tnni2, Tnnt3]
GO:0007519	skeletal muscle tissue development	GO_BiologicalProcess-EBI-UniProt-GOA-ACAP-ARAP_25.05.2022_00h00	0.00457581	0.384368	6.59421e-15	3.56087e-13	[5, 6]	Group57	4.5	9	Specific for Cluster #2	[]	[Actn3, Casq1, Hdac4, Klhl41, Mylpf, Myoz1, Plec, Ryr1, Usp19]	0	100	0	100	[Actn3, Casq1, Hdac4, Klhl41, Mylpf, Myoz1, Plec, Ryr1, Usp19]
GO:0014877	response to muscle inactivity involved in regulation of muscle adaptation	GO_BiologicalProcess-EBI-UniProt-GOA-ACAP-ARAP_25.05.2022_00h00	0.00058179	0.0686513	6.59421e-15	3.56087e-13	[3, 4, 5, 6, 7, 8]	Group57	27.2727	3	Specific for Cluster #2	[]	[Actn3, Casq1, Hdac4]	0	100	0	100	[Actn3, Casq1, Hdac4]
GO:0030018	Z disc	GO_CellularComponent-EBI-UniProt-GOA-ACAP-ARAP_25.05.2022_00h00	4.66482e-12	8.90981e-10	6.59421e-15	3.56087e-13	[2, 3, 4, 7, 8, 9]	Group57	12.3377	19	Specific for Cluster #2	[Actn4, Ryr2, Sptan1, Synm]	[Actn3, Actn4, Casq1, Hdac4, Hrc, Ky, Ldb3, Myoz1, Myoz3, Neb, Obscn, Plec, Ryr1, Tcap, Ttn, Xirp2]	20	80	19.5301	80.4699	[Actn3, Actn4, Casq1, Hdac4, Hrc, Ky, Ldb3, Myoz1, Myoz3, Neb, Obscn, Plec, Ryr1, Ryr2, Sptan1, Synm, Tcap, Ttn, Xirp2]
GO:0031032	actomyosin structure organization	GO_BiologicalProcess-EBI-UniProt-GOA-ACAP-ARAP_25.05.2022_00h00	3.08793e-06	0.000494069	6.59421e-15	3.56087e-13	[4, 7]	Group57	6.66667	15	Specific for Cluster #2	[Cd47, Epb41, Tpm1]	[Casq1, Klhl41, Ldb3, Limch1, Myo18a, Myom2, Myoz1, Neb, Plec, Tcap, Tnnt3, Ttn]	20	80	19.5301	80.4699	[Casq1, Cd47, Epb41, Klhl41, Ldb3, Limch1, Myo18a, Myom2, Myoz1, Neb, Plec, Tcap, Tnnt3, Tpm1, Ttn]
GO:0055002	striated muscle cell development	GO_BiologicalProcess-EBI-UniProt-GOA-ACAP-ARAP_25.05.2022_00h00	3.82253e-08	6.68943e-06	6.59421e-15	3.56087e-13	[5, 6]	Group57	14.1026	11	Specific for Cluster #2	[Tpm1]	[Casq1, Klhl41, Ldb3, Myom2, Myoz1, Neb, Plec, Tcap, Tnnt3, Ttn]	9.09091	90.9091	8.84897	91.151	[Casq1, Klhl41, Ldb3, Myom2, Myoz1, Neb, Plec, Tcap, Tnnt3, Tpm1, Ttn]
GO:0005861	troponin complex	GO_CellularComponent-EBI-UniProt-GOA-ACAP-ARAP_25.05.2022_00h00	0.000204525	0.0267928	6.59421e-15	3.56087e-13	[2, 4, 7, 8, 9]	Group57	37.5	3	Specific for Cluster #2	[]	[Tnnc2, Tnni2, Tnnt3]	0	100	0	100	[Tnnc2, Tnni2, Tnnt3]
GO:0005865	striated muscle thin filament	GO_CellularComponent-EBI-UniProt-GOA-ACAP-ARAP_25.05.2022_00h00	2.0596e-09	3.78966e-07	6.59421e-15	3.56087e-13	[3, 6, 7, 8]	Group57	33.3333	8	Specific for Cluster #2	[Tpm1]	[Actn3, Neb, Tnnc2, Tnni2, Tnnt3, Tpm2, Ttn]	12.5	87.5	12.1795	87.8205	[Actn3, Neb, Tnnc2, Tnni2, Tnnt3, Tpm1, Tpm2, Ttn]
GO:0014904	myotube cell development	GO_BiologicalProcess-EBI-UniProt-GOA-ACAP-ARAP_25.05.2022_00h00	0.00101681	0.111849	6.59421e-15	3.56087e-13	[5, 6, 7]	Group57	10.2041	5	Specific for Cluster #2	[]	[Actn3, Hdac4, Klhl41, Plec, Ryr1]	0	100	0	100	[Actn3, Hdac4, Klhl41, Plec, Ryr1]
GO:0015629	actin cytoskeleton	GO_CellularComponent-EBI-UniProt-GOA-ACAP-ARAP_25.05.2022_00h00	4.91739e-12	9.34304e-10	6.59421e-15	3.56087e-13	[6]	Group57	6.39098	34	Specific for Cluster #2	[Actn4, Capg, Epb41, Fkbp15, Gbp2, Septin2, Sptan1, Sptbn1, Tpm1, Vill]	[Abcb1a, Actn3, Actn4, Clic5, Hdac4, Ldb3, Limch1, Myh1, Myh2, Myh8, Myl1, Myl3, Mylpf, Myo18a, Myoz1, Myoz3, Neb, Pvalb, Tnnc2, Tnni2, Tnnt3, Tpm2, Ttn, Wipf3, Xirp2]	28.5714	71.4286	27.9706	72.0294	[Abcb1a, Actn3, Actn4, Capg, Clic5, Epb41, Fkbp15, Gbp2, Hdac4, Ldb3, Limch1, Myh1, Myh2, Myh8, Myl1, Myl3, Mylpf, Myo18a, Myoz1, Myoz3, Neb, Pvalb, Septin2, Sptan1, Sptbn1, Tnnc2, Tnni2, Tnnt3, Tpm1, Tpm2, Ttn, Vill, Wipf3, Xirp2]
GO:0030239	myofibril assembly	GO_BiologicalProcess-EBI-UniProt-GOA-ACAP-ARAP_25.05.2022_00h00	3.3298e-08	5.86045e-06	6.59421e-15	3.56087e-13	[4, 5, 6, 7, 8]	Group57	14.2857	11	Specific for Cluster #2	[Tpm1]	[Casq1, Klhl41, Ldb3, Myom2, Myoz1, Neb, Plec, Tcap, Tnnt3, Ttn]	9.09091	90.9091	8.84897	91.151	[Casq1, Klhl41, Ldb3, Myom2, Myoz1, Neb, Plec, Tcap, Tnnt3, Tpm1, Ttn]
GO:0060048	cardiac muscle contraction	GO_BiologicalProcess-EBI-UniProt-GOA-ACAP-ARAP_25.05.2022_00h00	8.20901e-05	0.0117389	6.59421e-15	3.56087e-13	[6]	Group57	7.0922	10	Specific for Cluster #2	[Ryr2, Tpm1]	[Atp2a1, Dsg2, Hdac4, Myl1, Myl3, Tcap, Tnni2, Ttn]	20	80	19.5301	80.4699	[Atp2a1, Dsg2, Hdac4, Myl1, Myl3, Ryr2, Tcap, Tnni2, Tpm1, Ttn]
GO:0006942	regulation of striated muscle contraction	GO_BiologicalProcess-EBI-UniProt-GOA-ACAP-ARAP_25.05.2022_00h00	0.00011974	0.0167636	6.59421e-15	3.56087e-13	[6, 7]	Group57	8.51064	8	Specific for Cluster #2	[Ryr2]	[Actn3, Atp2a1, Casq1, Dsg2, Hdac4, Myl3, Tnnt3]	12.5	87.5	12.1795	87.8205	[Actn3, Atp2a1, Casq1, Dsg2, Hdac4, Myl3, Ryr2, Tnnt3]
GO:0014894	response to denervation involved in regulation of muscle adaptation	GO_BiologicalProcess-EBI-UniProt-GOA-ACAP-ARAP_25.05.2022_00h00	0.00058179	0.0686513	6.59421e-15	3.56087e-13	[4, 5, 6, 7, 8, 9]	Group57	27.2727	3	Specific for Cluster #2	[]	[Actn3, Casq1, Hdac4]	0	100	0	100	[Actn3, Casq1, Hdac4]
GO:0055008	cardiac muscle tissue morphogenesis	GO_BiologicalProcess-EBI-UniProt-GOA-ACAP-ARAP_25.05.2022_00h00	0.000229077	0.0297801	6.59421e-15	3.56087e-13	[5, 6, 7, 8]	Group57	8.97436	7	Specific for Cluster #2	[Ryr2, Tpm1]	[Myl3, Tcap, Ttn, Ube4b, Xirp2]	28.5714	71.4286	27.9706	72.0294	[Myl3, Ryr2, Tcap, Tpm1, Ttn, Ube4b, Xirp2]
GO:0014819	regulation of skeletal muscle contraction	GO_BiologicalProcess-EBI-UniProt-GOA-ACAP-ARAP_25.05.2022_00h00	0.00153102	0.159226	6.59421e-15	3.56087e-13	[5, 7, 8]	Group57	20	3	Specific for Cluster #2	[]	[Actn3, Atp2a1, Casq1]	0	100	0	100	[Actn3, Atp2a1, Casq1]
GO:0003229	ventricular cardiac muscle tissue development	GO_BiologicalProcess-EBI-UniProt-GOA-ACAP-ARAP_25.05.2022_00h00	0.00524346	0.42472	6.59421e-15	3.56087e-13	[6, 7, 8]	Group57	7.04225	5	Specific for Cluster #2	[Ryr2, Tpm1]	[Dsg2, Myl3, Ube4b]	40	60	39.291	60.709	[Dsg2, Myl3, Ryr2, Tpm1, Ube4b]
GO:0014866	skeletal myofibril assembly	GO_BiologicalProcess-EBI-UniProt-GOA-ACAP-ARAP_25.05.2022_00h00	0.000428107	0.052229	6.59421e-15	3.56087e-13	[5, 6, 7, 8, 9]	Group57	30	3	Specific for Cluster #2	[]	[Plec, Tcap, Ttn]	0	100	0	100	[Plec, Tcap, Ttn]
GO:0045214	sarcomere organization	GO_BiologicalProcess-EBI-UniProt-GOA-ACAP-ARAP_25.05.2022_00h00	4.27476e-10	7.90831e-08	6.59421e-15	3.56087e-13	[5, 6, 7, 8, 9]	Group57	21.1538	11	Specific for Cluster #2	[Tpm1]	[Casq1, Klhl41, Ldb3, Myom2, Myoz1, Neb, Plec, Tcap, Tnnt3, Ttn]	9.09091	90.9091	8.84897	91.151	[Casq1, Klhl41, Ldb3, Myom2, Myoz1, Neb, Plec, Tcap, Tnnt3, Tpm1, Ttn]
GO:0048741	skeletal muscle fiber development	GO_BiologicalProcess-EBI-UniProt-GOA-ACAP-ARAP_25.05.2022_00h00	0.000617454	0.0716246	6.59421e-15	3.56087e-13	[6, 7, 8]	Group57	11.3636	5	Specific for Cluster #2	[]	[Actn3, Hdac4, Klhl41, Plec, Ryr1]	0	100	0	100	[Actn3, Hdac4, Klhl41, Plec, Ryr1]
GO:0055003	cardiac myofibril assembly	GO_BiologicalProcess-EBI-UniProt-GOA-ACAP-ARAP_25.05.2022_00h00	0.00477635	0.391661	6.59421e-15	3.56087e-13	[5, 6, 7, 8, 9, 10]	Group57	13.6364	3	Specific for Cluster #2	[]	[Neb, Tcap, Ttn]	0	100	0	100	[Neb, Tcap, Ttn]
GO:0070296	sarcoplasmic reticulum calcium ion transport	GO_BiologicalProcess-EBI-UniProt-GOA-ACAP-ARAP_25.05.2022_00h00	1.04038e-06	0.000174784	6.59421e-15	3.56087e-13	[8]	Group57	20	7	Specific for Cluster #2	[Ryr2]	[Atp2a1, Cacng1, Casq1, Hrc, Ryr1, Trdn]	14.2857	85.7143	13.9267	86.0733	[Atp2a1, Cacng1, Casq1, Hrc, Ryr1, Ryr2, Trdn]
GO:1901021	positive regulation of calcium ion transmembrane transporter activity	GO_BiologicalProcess-EBI-UniProt-GOA-ACAP-ARAP_25.05.2022_00h00	0.0014538	0.152649	6.59421e-15	3.56087e-13	[5, 6, 7, 8, 9, 10, 11, 12]	Group57	9.43396	5	Specific for Cluster #2	[Ryr2, Vmp1]	[Atp2a1, Casq1, Trdn]	40	60	39.291	60.709	[Atp2a1, Casq1, Ryr2, Trdn, Vmp1]
