# Supplementary material for: Cathelicidin regulates goblet cell mucus secretion and mucus-associated proteins in Citrobacter rodentium-induced colitis
Source: Gut Microbes. 2025 Jul 30;17(1):2538696. doi: 10.1080/19490976.2025.2538696 (PMC12320862; doi:10.1080/19490976.2025.2538696)
Supplement: R1 Mirzadzare Table S1.xlsx [file KGMI_A_2538696_SM3812.xlsx]

## Sheet: Sheet1
Downregulated genes in Camp-/- littermates orally challenged with C. rodentium compared with Camp+/+ counterparts
geneName	baseMean	log2FoldChange	foldChange	lfcSE	stat	pvalue	padj	ensembl_transcript_id	ensembl_gene_id	external_gene_name	wikigene_description	GeneOntology_term	GeneOntology_term_definition
ENSMUST00000029632.7	58.5751	-2.71843	6.58157	0.930407	-2.92177	0.00348052	0.0418592	ENSMUST00000029632	ENSMUSG00000028003	Lrat	lecithin-retinol acyltransferase (phosphatidylcholine-retinol-O-acyltransferase)	cellular response to leukemia inhibitory factor	Any process that results in a change in state or activity of a cell (in terms of movement, secretion, enzyme production, gene expression, etc.) as a result of a leukemia inhibitory factor stimulus.
ENSMUST00000165208.4	129.752	-2.72034	6.5903	0.863499	-3.15037	0.00163063	0.0250939	ENSMUST00000165208	ENSMUSG00000038670	Mybpc2	myosin binding protein C, fast-type	cytoskeleton organization	A process that is carried out at the cellular level which results in the assembly, arrangement of constituent parts, or disassembly of cytoskeletal structures.
ENSMUST00000170690.8	84.7562	-2.73019	6.63544	0.669963	-4.07514	4.59867e-05	0.00220793	ENSMUST00000170690	ENSMUSG00000020027	Socs2	suppressor of cytokine signaling 2	positive regulation of neuron differentiation	Any process that activates or increases the frequency, rate or extent of neuron differentiation.
ENSMUST00000125714.2	288.081	-2.75019	6.72805	0.607592	-4.52638	6.00039e-06	0.000519373	ENSMUST00000125714	ENSMUSG00000027397	Slc20a1	solute carrier family 20, member 1
ENSMUST00000206928.2	32.9089	-2.75428	6.74716	0.750897	-3.66799	0.000244465	0.0069498	ENSMUST00000206928	ENSMUSG00000078810	Gp6	glycoprotein 6 (platelet)	membrane	A lipid bilayer along with all the proteins and protein complexes embedded in it an attached to it.
ENSMUST00000129668.8	48.7114	-2.77524	6.8459	0.911703	-3.04402	0.00233439	0.0322104	ENSMUST00000129668	ENSMUSG00000002345	Borcs8	BLOC-1 related complex subunit 8	membrane	A lipid bilayer along with all the proteins and protein complexes embedded in it an attached to it.
ENSMUST00000207999.2	21.384	-2.78274	6.88159	0.892993	-3.1162	0.001832	0.0272524	ENSMUST00000207999	ENSMUSG00000030852	Tacc2	transforming, acidic coiled-coil containing protein 2
ENSMUST00000037687.8	113.342	-2.78896	6.91132	0.806196	-3.45941	0.000541358	0.0119227	ENSMUST00000037687	ENSMUSG00000033578	Tmem35a	transmembrane protein 35A	membrane	A lipid bilayer along with all the proteins and protein complexes embedded in it an attached to it.
ENSMUST00000032258.8	511.003	-2.79037	6.91805	0.806039	-3.46182	0.000536529	0.0118623	ENSMUST00000032258	ENSMUSG00000030155	Clec2e	C-type lectin domain family 2, member e	membrane	A lipid bilayer along with all the proteins and protein complexes embedded in it an attached to it.
ENSMUST00000033049.9	16.7084	-2.79483	6.9395	0.883859	-3.16208	0.00156648	0.0244293	ENSMUST00000033049	ENSMUSG00000030785	Cox6a2	cytochrome c oxidase subunit 6A2	mitochondrion	A semiautonomous, self replicating organelle that occurs in varying numbers, shapes, and sizes in the cytoplasm of virtually all eukaryotic cells. It is notably the site of tissue respiration.
ENSMUST00000160719.8	711.823	-2.79909	6.95999	0.486908	-5.74869	8.9935e-09	3.93965e-06	ENSMUST00000160719	ENSMUSG00000031647	Mfap3l	microfibrillar-associated protein 3-like	molecular_function	A molecular process that can be carried out by the action of a single macromolecular machine, usually via direct physical interactions with other molecular entities. Function in this sense denotes an action, or activity, that a gene product (or a complex) performs. These actions are described from two distinct but related perspectives: (1) biochemical activity, and (2) role as a component in a la…
ENSMUST00000039390.6	27.0619	-2.80278	6.97785	0.953789	-2.93858	0.00329722	0.0404117	ENSMUST00000039390	ENSMUSG00000035606	Ky	kyphoscoliosis peptidase
ENSMUST00000044451.4	1108.26	-2.80988	7.01224	0.460216	-6.10555	1.02445e-09	6.58669e-07	ENSMUST00000044451	ENSMUSG00000054999	Naaladl1	N-acetylated alpha-linked acidic dipeptidase-like 1	cellular_component	A location, relative to cellular compartments and structures, occupied by a macromolecular machine when it carries out a molecular function. There are two ways in which the gene ontology describes locations of gene products: (1) relative to cellular structures (e.g., cytoplasmic side of plasma membrane) or compartments (e.g., mitochondrion), and (2) the stable macromolecular complexes of which th…
ENSMUST00000087357.5	293.417	-2.81766	7.05016	0.627274	-4.49191	7.05885e-06	0.000582582	ENSMUST00000087357	ENSMUSG00000067297	Ifit1bl2	interferon induced protein with tetratricopeptide repeats 1B like 2	cytosol	The part of the cytoplasm that does not contain organelles but which does contain other particulate matter, such as protein complexes.
ENSMUST00000237970.2	17.8583	-2.81789	7.05132	0.958179	-2.94088	0.00327278	0.0402663	ENSMUST00000237970	ENSMUSG00000036961	Wnt8b	wingless-type MMTV integration site family, member 8B
ENSMUST00000048660.12	55.458	-2.82517	7.08699	0.940801	-3.00294	0.00267383	0.0351655	ENSMUST00000048660	ENSMUSG00000042251	Pm20d1	peptidase M20 domain containing 1	metal ion binding	Binding to a metal ion.
ENSMUST00000034346.15	4152.65	-2.82904	7.10602	0.526999	-5.36821	7.95206e-08	2.38341e-05	ENSMUST00000034346	ENSMUSG00000055730	Ces2a	carboxylesterase 2A	hydrolase activity	Catalysis of the hydrolysis of various bonds, e.g. C-O, C-N, C-C, phosphoric anhydride bonds, etc. Hydrolase is the systematic name for any enzyme of EC class 3.
ENSMUST00000085351.7	66.3506	-2.83065	7.11396	0.484063	-5.84769	4.98442e-09	2.41362e-06	ENSMUST00000085351	ENSMUSG00000038239	Hrc	histidine rich calcium binding protein	calcium ion binding	Binding to a calcium ion (Ca2+).
ENSMUST00000213533.2	239.605	-2.83257	7.12343	0.970505	-2.91866	0.00351542	0.0421459	ENSMUST00000213533	ENSMUSG00000032816	Igdcc4	immunoglobulin superfamily, DCC subclass, member 4	molecular_function	A molecular process that can be carried out by the action of a single macromolecular machine, usually via direct physical interactions with other molecular entities. Function in this sense denotes an action, or activity, that a gene product (or a complex) performs. These actions are described from two distinct but related perspectives: (1) biochemical activity, and (2) role as a component in a la…
ENSMUST00000024707.9	4284.24	-2.83345	7.12778	0.507834	-5.57949	2.41228e-08	9.33598e-06	ENSMUST00000024707	ENSMUSG00000023914	Mep1a	meprin 1 alpha	membrane	A lipid bilayer along with all the proteins and protein complexes embedded in it an attached to it.
ENSMUST00000105971.8	200.803	-2.85222	7.2211	0.94806	-3.00848	0.00262559	0.034772	ENSMUST00000105971	ENSMUSG00000031097	Tnni2	troponin I, skeletal, fast 2	nucleus	A membrane-bounded organelle of eukaryotic cells in which chromosomes are housed and replicated. In most cells, the nucleus contains all of the cell's chromosomes except the organellar chromosomes, and is the site of RNA synthesis and processing. In some species, or in specialized cell types, RNA metabolism or DNA replication may be absent.
ENSMUST00000160957.9	16.5452	-2.86774	7.29921	0.811165	-3.53534	0.000407258	0.00989909	ENSMUST00000160957	ENSMUSG00000021684	Pde8b	phosphodiesterase 8B
ENSMUST00000107913.10	266.487	-2.87045	7.31295	0.870313	-3.29819	0.000973116	0.0176004	ENSMUST00000107913	ENSMUSG00000028464	Tpm2	tropomyosin 2, beta	protein binding	Binding to a protein.
ENSMUST00000029711.9	105.84	-2.87138	7.31767	0.517196	-5.55184	2.82684e-08	1.06308e-05	ENSMUST00000029711	ENSMUSG00000005640	Insrr	insulin receptor-related receptor	protein kinase activity	Catalysis of the phosphorylation of an amino acid residue in a protein, usually according to the reaction: a protein + ATP = a phosphoprotein + ADP.
ENSMUST00000111455.9	174.428	-2.88522	7.38819	1.01041	-2.8555	0.00429698	0.0481018	ENSMUST00000111455	ENSMUSG00000005506	Celf1	CUGBP, Elav-like family member 1	mRNA 3'-UTR binding	Binding to a 3' untranslated region of an mRNA molecule.
ENSMUST00000210844.2	576.463	-2.89255	7.42584	0.584499	-4.94878	7.46801e-07	0.000126412	ENSMUST00000210844	ENSMUSG00000003863	Ppfia3	protein tyrosine phosphatase, receptor type, f polypeptide (PTPRF), interacting protein (liprin), alpha 3
ENSMUST00000028320.14	29.736	-2.92283	7.58333	1.00801	-2.89961	0.0037363	0.0439073	ENSMUST00000028320	ENSMUSG00000026950	Neb	nebulin	protein binding	Binding to a protein.
ENSMUST00000238199.2	58.6196	-2.93301	7.63701	0.96106	-3.05185	0.00227438	0.0316416	ENSMUST00000238199	ENSMUSG00000020061	Mybpc1	myosin binding protein C, slow-type	cytoskeleton organization	A process that is carried out at the cellular level which results in the assembly, arrangement of constituent parts, or disassembly of cytoskeletal structures.
ENSMUST00000147129.8	16.5193	-2.94654	7.709	0.742416	-3.96886	7.22177e-05	0.00304314	ENSMUST00000147129	ENSMUSG00000031095	Cul4b	cullin 4B	ubiquitin-dependent protein catabolic process	The chemical reactions and pathways resulting in the breakdown of a protein or peptide by hydrolysis of its peptide bonds, initiated by the covalent attachment of a ubiquitin group, or multiple ubiquitin groups, to the protein.
ENSMUST00000207918.2	583.425	-2.95395	7.74868	0.65134	-4.53519	5.75511e-06	0.000509341	ENSMUST00000207918	ENSMUSG00000030852	Tacc2	transforming, acidic coiled-coil containing protein 2	mitotic spindle organization	A process that is carried out at the cellular level which results in the assembly, arrangement of constituent parts, or disassembly of the microtubule spindle during a mitotic cell cycle.
ENSMUST00000160887.6	16.6068	-2.96667	7.81731	0.8367	-3.54568	0.000391601	0.00963604	ENSMUST00000160887	ENSMUSG00000029130	Rnf32	ring finger protein 32
ENSMUST00000169459.4	221.348	-2.97433	7.85894	1.00797	-2.95083	0.00316921	0.0394056	ENSMUST00000169459	ENSMUSG00000074818	Pdzd7	PDZ domain containing 7	nucleus	A membrane-bounded organelle of eukaryotic cells in which chromosomes are housed and replicated. In most cells, the nucleus contains all of the cell's chromosomes except the organellar chromosomes, and is the site of RNA synthesis and processing. In some species, or in specialized cell types, RNA metabolism or DNA replication may be absent.
ENSMUST00000164182.3	69.9597	-2.97845	7.88138	0.935442	-3.184	0.00145254	0.0231662	ENSMUST00000164182	ENSMUSG00000055730	Ces2a	carboxylesterase 2A	hydrolase activity	Catalysis of the hydrolysis of various bonds, e.g. C-O, C-N, C-C, phosphoric anhydride bonds, etc. Hydrolase is the systematic name for any enzyme of EC class 3.
ENSMUST00000092070.13	468.298	-2.98017	7.89077	0.73568	-4.0509	5.10213e-05	0.00237323	ENSMUST00000092070	ENSMUSG00000024421	Lama3	laminin, alpha 3	cell adhesion	The attachment of a cell, either to another cell or to an underlying substrate such as the extracellular matrix, via cell adhesion molecules.
ENSMUST00000148750.8	4065.8	-2.98244	7.90324	0.588615	-5.06688	4.04387e-07	8.35238e-05	ENSMUST00000148750	ENSMUSG00000060961	Slc4a4	solute carrier family 4 (anion exchanger), member 4	protein binding	Binding to a protein.
ENSMUST00000087204.9	106.153	-2.99381	7.96575	1.02028	-2.93429	0.0033431	0.0407665	ENSMUST00000087204	ENSMUSG00000056602	Fry	FRY microtubule binding protein	cytoplasm	The contents of a cell excluding the plasma membrane and nucleus, but including other subcellular structures.
ENSMUST00000181997.2	51.6638	-2.99605	7.97815	0.73159	-4.09526	4.2169e-05	0.00207785	ENSMUST00000181997	ENSMUSG00000034320	Slc26a2	solute carrier family 26 (sulfate transporter), member 2
ENSMUST00000150134.2	204.727	-2.99775	7.98753	0.828653	-3.61762	0.000297327	0.00795994	ENSMUST00000150134	ENSMUSG00000050860	Phospho1	phosphatase, orphan 1	phosphatase activity	Catalysis of the hydrolysis of phosphoric monoesters, releasing inorganic phosphate.
ENSMUST00000107050.8	222.154	-3.00093	8.00515	0.655362	-4.57904	4.67116e-06	0.000439166	ENSMUST00000107050	ENSMUSG00000028088	Fmo5	flavin containing monooxygenase 5	cytosol	The part of the cytoplasm that does not contain organelles but which does contain other particulate matter, such as protein complexes.
ENSMUST00000141285.2	454.325	-3.00589	8.03273	0.621194	-4.83889	1.30564e-06	0.000184563	ENSMUST00000141285	ENSMUSG00000027397	Slc20a1	solute carrier family 20, member 1
ENSMUST00000105041.10	205.784	-3.01108	8.06167	0.488018	-6.17001	6.82836e-10	4.94907e-07	ENSMUST00000105041	ENSMUSG00000079507	H2-Q1	histocompatibility 2, Q region locus 1	membrane	A lipid bilayer along with all the proteins and protein complexes embedded in it an attached to it.
ENSMUST00000239215.2	72.9596	-3.08735	8.49931	1.07252	-2.8786	0.0039944	0.0459932	ENSMUST00000239215	ENSMUSG00000023959	Clic5	chloride intracellular channel 5	cytoplasm	The contents of a cell excluding the plasma membrane and nucleus, but including other subcellular structures.
ENSMUST00000183471.2	513.909	-3.098	8.56234	0.807681	-3.83568	0.000125218	0.00446073	ENSMUST00000183471	ENSMUSG00000055675	Kbtbd11	kelch repeat and BTB (POZ) domain containing 11	molecular_function	A molecular process that can be carried out by the action of a single macromolecular machine, usually via direct physical interactions with other molecular entities. Function in this sense denotes an action, or activity, that a gene product (or a complex) performs. These actions are described from two distinct but related perspectives: (1) biochemical activity, and (2) role as a component in a la…
ENSMUST00000154079.8	70.9684	-3.10477	8.60256	1.01266	-3.06596	0.00216972	0.0306165	ENSMUST00000154079	ENSMUSG00000029772	Ahcyl2	S-adenosylhomocysteine hydrolase-like 2	adenosylhomocysteinase activity	Catalysis of the reaction: S-adenosyl-L-homocysteine + H2O = adenosine + L-homocysteine.
ENSMUST00000212409.2	343.778	-3.10901	8.62788	0.948363	-3.27829	0.00104439	0.0183565	ENSMUST00000212409	ENSMUSG00000019278	Dpep1	dipeptidase 1	membrane	A lipid bilayer along with all the proteins and protein complexes embedded in it an attached to it.
ENSMUST00000023203.6	644.947	-3.13688	8.79619	0.80081	-3.91713	8.96081e-05	0.00354722	ENSMUST00000023203	ENSMUSG00000022546	Gpt	glutamic pyruvic transaminase, soluble	cytoplasm	The contents of a cell excluding the plasma membrane and nucleus, but including other subcellular structures.
ENSMUST00000117137.8	1802.34	-3.14797	8.86409	0.573822	-5.48597	4.1121e-08	1.4379e-05	ENSMUST00000117137	ENSMUSG00000023914	Mep1a	meprin 1 alpha	membrane	A lipid bilayer along with all the proteins and protein complexes embedded in it an attached to it.
ENSMUST00000123376.8	22.3056	-3.15853	8.92921	0.816363	-3.86903	0.000109271	0.00407219	ENSMUST00000123376	ENSMUSG00000018899	Irf1	interferon regulatory factor 1	nucleus	A membrane-bounded organelle of eukaryotic cells in which chromosomes are housed and replicated. In most cells, the nucleus contains all of the cell's chromosomes except the organellar chromosomes, and is the site of RNA synthesis and processing. In some species, or in specialized cell types, RNA metabolism or DNA replication may be absent.
ENSMUST00000144025.2	54.6109	-3.18167	9.07356	0.747619	-4.25574	2.08361e-05	0.00125657	ENSMUST00000144025	ENSMUSG00000027397	Slc20a1	solute carrier family 20, member 1
ENSMUST00000047753.5	8785	-3.18801	9.11354	0.584001	-5.45891	4.79063e-08	1.64628e-05	ENSMUST00000047753	ENSMUSG00000040584	Abcb1a	ATP-binding cassette, sub-family B (MDR/TAP), member 1A	stem cell proliferation	The multiplication or reproduction of stem cells, resulting in the expansion of a stem cell population. A stem cell is a cell that retains the ability to divide and proliferate throughout life to provide progenitor cells that can differentiate into specialized cells.
ENSMUST00000119429.8	163.124	-3.24402	9.47432	0.922091	-3.51811	0.000434626	0.0103374	ENSMUST00000119429	ENSMUSG00000061816	Myl1	myosin, light polypeptide 1	calcium ion binding	Binding to a calcium ion (Ca2+).
ENSMUST00000031096.11	222.736	-3.25329	9.53535	0.742026	-4.38433	1.16343e-05	0.000846309	ENSMUST00000031096	ENSMUSG00000029195	Klb	klotho beta	positive regulation of cell population proliferation	Any process that activates or increases the rate or extent of cell proliferation.
ENSMUST00000110177.9	44.5209	-3.29543	9.81802	0.871984	-3.77923	0.000157312	0.00515702	ENSMUST00000110177	ENSMUSG00000021032	Ngb	neuroglobin	metal ion binding	Binding to a metal ion.
ENSMUST00000153500.8	37.1998	-3.2966	9.82594	0.918548	-3.58892	0.000332049	0.00858324	ENSMUST00000153500	ENSMUSG00000005514	Por	cytochrome p450 oxidoreductase	membrane	A lipid bilayer along with all the proteins and protein complexes embedded in it an attached to it.
ENSMUST00000028854.15	810.694	-3.31814	9.97378	0.660159	-5.02628	5.00095e-07	9.57514e-05	ENSMUST00000028854	ENSMUSG00000027375	Mal	myelin and lymphocyte protein, T cell differentiation protein	myelination	The process in which myelin sheaths are formed and maintained around neurons. Oligodendrocytes in the brain and spinal cord and Schwann cells in the peripheral nervous system wrap axons with compact layers of their plasma membrane. Adjacent myelin segments are separated by a non-myelinated stretch of axon called a node of Ranvier.
ENSMUST00000037603.8	117.242	-3.34641	10.1712	0.674978	-4.95781	7.12912e-07	0.000124644	ENSMUST00000037603	ENSMUSG00000034320	Slc26a2	solute carrier family 26 (sulfate transporter), member 2	membrane	A lipid bilayer along with all the proteins and protein complexes embedded in it an attached to it.
ENSMUST00000140907.8	53.7956	-3.38761	10.4658	0.6904	-4.90673	9.26076e-07	0.000146493	ENSMUST00000140907	ENSMUSG00000027397	Slc20a1	solute carrier family 20, member 1
ENSMUST00000235196.2	22.7242	-3.39584	10.5257	0.873861	-3.88602	0.0001019	0.00387969	ENSMUST00000235196	ENSMUSG00000024661	Fth1	ferritin heavy polypeptide 1	mitochondrion	A semiautonomous, self replicating organelle that occurs in varying numbers, shapes, and sizes in the cytoplasm of virtually all eukaryotic cells. It is notably the site of tissue respiration.
ENSMUST00000048801.8	1068.03	-3.40307	10.5786	0.877845	-3.87662	0.000105916	0.00398691	ENSMUST00000048801	ENSMUSG00000037145	Lypd8l	LY6/PLAUR domain containing 8 like	molecular_function	A molecular process that can be carried out by the action of a single macromolecular machine, usually via direct physical interactions with other molecular entities. Function in this sense denotes an action, or activity, that a gene product (or a complex) performs. These actions are described from two distinct but related perspectives: (1) biochemical activity, and (2) role as a component in a la…
ENSMUST00000068625.5	109.513	-3.4236	10.7301	1.17038	-2.9252	0.00344234	0.0415986	ENSMUST00000068625	ENSMUSG00000055193	Klk15	kallikrein related-peptidase 15	hydrolase activity	Catalysis of the hydrolysis of various bonds, e.g. C-O, C-N, C-C, phosphoric anhydride bonds, etc. Hydrolase is the systematic name for any enzyme of EC class 3.
ENSMUST00000234059.2	21.3217	-3.44085	10.8592	1.07192	-3.20999	0.00132741	0.0217309	ENSMUST00000234059	ENSMUSG00000024074	Crim1	cysteine rich transmembrane BMP regulator 1 (chordin like)
ENSMUST00000085044.14	129.577	-3.44953	10.9248	1.00189	-3.44301	0.000575281	0.0123758	ENSMUST00000085044	ENSMUSG00000006676	Usp19	ubiquitin specific peptidase 19	cytosol	The part of the cytoplasm that does not contain organelles but which does contain other particulate matter, such as protein complexes.
ENSMUST00000062122.4	137.325	-3.46413	11.0359	0.823007	-4.20912	2.56369e-05	0.00145166	ENSMUST00000062122	ENSMUSG00000047419	Cmya5	cardiomyopathy associated 5	cytosol	The part of the cytoplasm that does not contain organelles but which does contain other particulate matter, such as protein complexes.
ENSMUST00000187183.7	16.9812	-3.47846	11.1461	1.00874	-3.44833	0.00056407	0.0122428	ENSMUST00000187183	ENSMUSG00000095620	Csta2	cystatin A family member 2	cytosol	The part of the cytoplasm that does not contain organelles but which does contain other particulate matter, such as protein complexes.
ENSMUST00000163080.3	23.6137	-3.50688	11.3678	1.22016	-2.87413	0.00405147	0.0464026	ENSMUST00000163080	ENSMUSG00000090066	1110002E22Rik	RIKEN cDNA 1110002E22 gene	molecular_function	A molecular process that can be carried out by the action of a single macromolecular machine, usually via direct physical interactions with other molecular entities. Function in this sense denotes an action, or activity, that a gene product (or a complex) performs. These actions are described from two distinct but related perspectives: (1) biochemical activity, and (2) role as a component in a la…
ENSMUST00000121837.2	50.2489	-3.51024	11.3943	0.772613	-4.54334	5.537e-06	0.000496221	ENSMUST00000121837	ENSMUSG00000044393	Dsg2	desmoglein 2	membrane	A lipid bilayer along with all the proteins and protein complexes embedded in it an attached to it.
ENSMUST00000049968.9	43.1868	-3.54211	11.6488	0.672432	-5.26761	1.38209e-07	3.74792e-05	ENSMUST00000049968	ENSMUSG00000047394	Odf3b	outer dense fiber of sperm tails 3B	molecular_function	A molecular process that can be carried out by the action of a single macromolecular machine, usually via direct physical interactions with other molecular entities. Function in this sense denotes an action, or activity, that a gene product (or a complex) performs. These actions are described from two distinct but related perspectives: (1) biochemical activity, and (2) role as a component in a la…
ENSMUST00000037964.7	28.543	-3.58475	11.9982	0.840047	-4.26732	1.97836e-05	0.00120956	ENSMUST00000037964	ENSMUSG00000039891	Txlnb	taxilin beta	molecular_function	A molecular process that can be carried out by the action of a single macromolecular machine, usually via direct physical interactions with other molecular entities. Function in this sense denotes an action, or activity, that a gene product (or a complex) performs. These actions are described from two distinct but related perspectives: (1) biochemical activity, and (2) role as a component in a la…
ENSMUST00000021065.6	16.7461	-3.58544	12.004	0.974255	-3.68019	0.000233063	0.00678145	ENSMUST00000021065	ENSMUSG00000020722	Cacng1	calcium channel, voltage-dependent, gamma subunit 1	membrane	A lipid bilayer along with all the proteins and protein complexes embedded in it an attached to it.
ENSMUST00000160246.8	44.7508	-3.62907	12.3725	1.15392	-3.14498	0.00166099	0.025427	ENSMUST00000160246	ENSMUSG00000029130	Rnf32	ring finger protein 32	molecular_function	A molecular process that can be carried out by the action of a single macromolecular machine, usually via direct physical interactions with other molecular entities. Function in this sense denotes an action, or activity, that a gene product (or a complex) performs. These actions are described from two distinct but related perspectives: (1) biochemical activity, and (2) role as a component in a la…
ENSMUST00000029653.7	44.7384	-3.65612	12.6067	1.09643	-3.33457	0.000854315	0.0160639	ENSMUST00000029653	ENSMUSG00000028017	Egf	epidermal growth factor	positive regulation of gene expression	Any process that increases the frequency, rate or extent of gene expression. Gene expression is the process in which a gene's coding sequence is converted into a mature gene product or products (proteins or RNA). This includes the production of an RNA transcript as well as any processing to produce a mature RNA product or an mRNA or circRNA (for protein-coding genes) and the translation of that m…
ENSMUST00000029673.10	179.239	-3.6672	12.7039	0.780605	-4.69789	2.62863e-06	0.000288664	ENSMUST00000029673	ENSMUSG00000028039	Efna3	ephrin A3	negative regulation of angiogenesis	Any process that stops, prevents, or reduces the frequency, rate or extent of angiogenesis.
ENSMUST00000100050.4	48.8694	-3.72739	13.2451	0.996234	-3.74148	0.00018294	0.00573314	ENSMUST00000100050	ENSMUSG00000075307	Klhl41	kelch-like 41	cytosol	The part of the cytoplasm that does not contain organelles but which does contain other particulate matter, such as protein complexes.
ENSMUST00000029462.10	19.406	-3.78106	13.7471	1.25755	-3.0067	0.00264104	0.0349302	ENSMUST00000029462	ENSMUSG00000027868	Tbx15	T-box 15	protein binding	Binding to a protein.
ENSMUST00000226703.2	34.5679	-3.79767	13.9063	1.23363	-3.07846	0.00208071	0.0297803	ENSMUST00000226703	ENSMUSG00000032849	Abcc4	ATP-binding cassette, sub-family C (CFTR/MRP), member 4
ENSMUST00000196698.5	41.0462	-3.82003	14.1236	1.11618	-3.42242	0.000620654	0.0130148	ENSMUST00000196698	ENSMUSG00000029439	Sfswap	splicing factor SWAP
ENSMUST00000046948.10	114.858	-3.84155	14.3358	1.2101	-3.17458	0.00150054	0.0237083	ENSMUST00000046948	ENSMUSG00000040957	Cables1	CDK5 and Abl enzyme substrate 1	regulation of cell cycle	Any process that modulates the rate or extent of progression through the cell cycle.
ENSMUST00000003554.11	59.96	-3.84851	14.4051	1.0487	-3.66979	0.000242753	0.00692689	ENSMUST00000003554	ENSMUSG00000007122	Casq1	calsequestrin 1	mitochondrion	A semiautonomous, self replicating organelle that occurs in varying numbers, shapes, and sizes in the cytoplasm of virtually all eukaryotic cells. It is notably the site of tissue respiration.
ENSMUST00000006626.5	74.5464	-3.86067	14.527	0.83833	-4.60519	4.12089e-06	0.000399686	ENSMUST00000006626	ENSMUSG00000006457	Actn3	actinin alpha 3	protein binding	Binding to a protein.
ENSMUST00000174250.4	26.9938	-3.89087	14.8344	0.972048	-4.00275	6.26091e-05	0.00274867	ENSMUST00000174250	ENSMUSG00000067203	H2-K2	histocompatibility 2, K region locus 2
ENSMUST00000056533.9	16.9771	-3.89234	14.8495	1.23037	-3.16356	0.00155851	0.0243697	ENSMUST00000056533	ENSMUSG00000049173	Myoz3	myozenin 3	Z disc	Platelike region of a muscle sarcomere to which the plus ends of actin filaments are attached.
ENSMUST00000023790.5	25.8454	-3.91031	15.0356	1.33075	-2.93843	0.00329876	0.0404117	ENSMUST00000023790	ENSMUSG00000046834	Krt1	keratin 1	negative regulation of inflammatory response	Any process that stops, prevents, or reduces the frequency, rate or extent of the inflammatory response.
ENSMUST00000132855.8	70.7306	-3.92306	15.1691	1.16195	-3.37627	0.000734764	0.0145194	ENSMUST00000132855	ENSMUSG00000086040	Wipf3	WAS/WASL interacting protein family, member 3	actin binding	Binding to monomeric or multimeric forms of actin, including actin filaments.
ENSMUST00000108821.8	120.255	-3.96106	15.574	1.12081	-3.53409	0.000409174	0.00992148	ENSMUST00000108821	ENSMUSG00000037145	Lypd8l	LY6/PLAUR domain containing 8 like	molecular_function	A molecular process that can be carried out by the action of a single macromolecular machine, usually via direct physical interactions with other molecular entities. Function in this sense denotes an action, or activity, that a gene product (or a complex) performs. These actions are described from two distinct but related perspectives: (1) biochemical activity, and (2) role as a component in a la…
ENSMUST00000146196.4	297.782	-4.01455	16.1621	1.01409	-3.95876	7.53398e-05	0.00313167	ENSMUST00000146196	ENSMUSG00000062410	Hsd3b3	hydroxy-delta-5-steroid dehydrogenase, 3 beta- and steroid delta-isomerase 3	3-beta-hydroxy-delta5-steroid dehydrogenase activity	Catalysis of the reaction: a 3-beta-hydroxy-delta(5)-steroid + NAD+ = a 3-oxo-delta(5)-steroid + NADH + H(+).
ENSMUST00000008021.3	62.0672	-4.04172	16.4695	1.00453	-4.0235	5.73405e-05	0.00257368	ENSMUST00000008021	ENSMUSG00000007877	Tcap	titin-cap	protein binding	Binding to a protein.
ENSMUST00000136885.2	57.109	-4.0525	16.593	1.24457	-3.25614	0.0011294	0.0194308	ENSMUST00000136885	ENSMUSG00000027513	Pck1	phosphoenolpyruvate carboxykinase 1, cytosolic
ENSMUST00000098994.7	181.604	-4.09931	17.1402	0.30149	-13.5968	4.18222e-42	4.1679e-38	ENSMUST00000098994	ENSMUSG00000048758	Rpl29	ribosomal protein L29	structural constituent of ribosome	The action of a molecule that contributes to the structural integrity of the ribosome.
ENSMUST00000107018.8	284.311	-4.1795	18.1199	1.06506	-3.92419	8.70232e-05	0.00347231	ENSMUST00000107018	ENSMUSG00000062410	Hsd3b3	hydroxy-delta-5-steroid dehydrogenase, 3 beta- and steroid delta-isomerase 3	oxidoreductase activity	Catalysis of an oxidation-reduction (redox) reaction, a reversible chemical reaction in which the oxidation state of an atom or atoms within a molecule is altered. One substrate acts as a hydrogen or electron donor and becomes oxidized, while the other acts as hydrogen or electron acceptor and becomes reduced.
ENSMUST00000034865.6	22.3936	-4.20521	18.4457	0.774211	-5.43161	5.58475e-08	1.8708e-05	ENSMUST00000034865	ENSMUSG00000032315	Cyp1a1	cytochrome P450, family 1, subfamily a, polypeptide 1	mitochondrion	A semiautonomous, self replicating organelle that occurs in varying numbers, shapes, and sizes in the cytoplasm of virtually all eukaryotic cells. It is notably the site of tissue respiration.
ENSMUST00000088142.6	433.581	-4.21434	18.5628	0.802095	-5.25416	1.48699e-07	3.92556e-05	ENSMUST00000088142	ENSMUSG00000056487	Mettl7a2	methyltransferase like 7A2	membrane	A lipid bilayer along with all the proteins and protein complexes embedded in it an attached to it.
ENSMUST00000113779.8	26.5765	-4.31572	19.9142	1.44246	-2.99193	0.00277224	0.0360523	ENSMUST00000113779	ENSMUSG00000059327	Eda	ectodysplasin-A	positive regulation of gene expression	Any process that increases the frequency, rate or extent of gene expression. Gene expression is the process in which a gene's coding sequence is converted into a mature gene product or products (proteins or RNA). This includes the production of an RNA transcript as well as any processing to produce a mature RNA product or an mRNA or circRNA (for protein-coding genes) and the translation of that m…
ENSMUST00000089610.10	171.34	-4.4363	21.65	1.32255	-3.35434	0.000795542	0.0152818	ENSMUST00000089610	ENSMUSG00000022565	Plec	plectin	cellular response to mechanical stimulus	Any process that results in a change in state or activity of a cell (in terms of movement, secretion, enzyme production, gene expression, etc.) as a result of a mechanical stimulus.
ENSMUST00000211672.2	22.176	-4.49918	22.6145	1.28016	-3.51454	0.000440516	0.0104357	ENSMUST00000211672	ENSMUSG00000031644	Nek1	NIMA (never in mitosis gene a)-related expressed kinase 1	protein kinase activity	Catalysis of the phosphorylation of an amino acid residue in a protein, usually according to the reaction: a protein + ATP = a phosphoprotein + ADP.
ENSMUST00000033842.4	48.335	-4.51908	22.9286	1.07614	-4.19935	2.67681e-05	0.00150523	ENSMUST00000033842	ENSMUSG00000031461	Myom2	myomesin 2	actin filament binding	Binding to an actin filament, also known as F-actin, a helical filamentous polymer of globular G-actin subunits.
ENSMUST00000107019.8	1053.68	-4.6689	25.4377	1.62788	-2.86809	0.00412957	0.0470066	ENSMUST00000107019	ENSMUSG00000062410	Hsd3b3	hydroxy-delta-5-steroid dehydrogenase, 3 beta- and steroid delta-isomerase 3	nucleolus	A small, dense body one or more of which are present in the nucleus of eukaryotic cells. It is rich in RNA and protein, is not bounded by a limiting membrane, and is not seen during mitosis. Its prime function is the transcription of the nucleolar DNA into 45S ribosomal-precursor RNA, the processing of this RNA into 5.8S, 18S, and 28S components of ribosomal RNA, and the association of these comp…
ENSMUST00000105662.8	53.9956	-4.68205	25.6707	1.44	-3.25143	0.00114827	0.0196248	ENSMUST00000105662	ENSMUSG00000039713	Plekhg5	pleckstrin homology domain containing, family G (with RhoGef domain) member 5	regulation of catalytic activity	Any process that modulates the activity of an enzyme.
ENSMUST00000095762.5	20.2412	-4.70382	26.0611	1.50108	-3.13363	0.00172659	0.0261307	ENSMUST00000095762	ENSMUSG00000019787	Trdn	triadin	response to bacterium	Any process that results in a change in state or activity of a cell or an organism (in terms of movement, secretion, enzyme production, gene expression, etc.) as a result of a stimulus from a bacterium.
ENSMUST00000152978.8	15.8478	-4.70428	26.0693	1.33776	-3.51654	0.00043721	0.0103865	ENSMUST00000152978	ENSMUSG00000013033	Adgrl1	adhesion G protein-coupled receptor L1	membrane	A lipid bilayer along with all the proteins and protein complexes embedded in it an attached to it.
ENSMUST00000215492.2	61.9684	-4.7146	26.2565	1.50859	-3.12517	0.00177704	0.026671	ENSMUST00000215492	ENSMUSG00000030852	Tacc2	transforming, acidic coiled-coil containing protein 2	mitotic spindle organization	A process that is carried out at the cellular level which results in the assembly, arrangement of constituent parts, or disassembly of the microtubule spindle during a mitotic cell cycle.
ENSMUST00000114972.9	64.4116	-4.72114	26.3758	1.53754	-3.07059	0.00213636	0.0302851	ENSMUST00000114972	ENSMUSG00000036959	Bcorl1	BCL6 co-repressor-like 1	protein binding	Binding to a protein.
ENSMUST00000125483.5	79.5238	-4.76611	27.2108	1.26485	-3.76811	0.00016449	0.0053119	ENSMUST00000125483	ENSMUSG00000062410	Hsd3b3	hydroxy-delta-5-steroid dehydrogenase, 3 beta- and steroid delta-isomerase 3
ENSMUST00000021662.12	760.638	-4.92721	30.4256	1.64055	-3.00338	0.00266995	0.0351458	ENSMUST00000021662	ENSMUSG00000021236	Entpd5	ectonucleoside triphosphate diphosphohydrolase 5	extracellular space	That part of a multicellular organism outside the cells proper, usually taken to be outside the plasma membranes, and occupied by fluid.
ENSMUST00000023709.7	68.6892	-4.93679	30.6283	1.20808	-4.08647	4.37995e-05	0.00212924	ENSMUST00000023709	ENSMUSG00000061527	Krt5	keratin 5	protein binding	Binding to a protein.
ENSMUST00000075675.7	68.0847	-4.95128	30.9373	0.91716	-5.39849	6.72041e-08	2.14317e-05	ENSMUST00000075675	ENSMUSG00000093789	Methig1	methyltransferase hypoxia inducible domain containing 1	molecular_function	A molecular process that can be carried out by the action of a single macromolecular machine, usually via direct physical interactions with other molecular entities. Function in this sense denotes an action, or activity, that a gene product (or a complex) performs. These actions are described from two distinct but related perspectives: (1) biochemical activity, and (2) role as a component in a la…
ENSMUST00000231719.2	27.3804	-5.08171	33.8646	0.871439	-5.83139	5.4966e-09	2.57778e-06	ENSMUST00000231719	ENSMUSG00000053414	Hunk	hormonally upregulated Neu-associated kinase	protein kinase activity	Catalysis of the phosphorylation of an amino acid residue in a protein, usually according to the reaction: a protein + ATP = a phosphoprotein + ADP.
ENSMUST00000171925.8	47.0839	-5.08487	33.9388	1.28297	-3.96336	7.39025e-05	0.00310103	ENSMUST00000171925	ENSMUSG00000042210	Abhd14a	abhydrolase domain containing 14A
ENSMUST00000112683.9	43.3083	-5.11494	34.6538	1.43131	-3.57361	0.000352094	0.00895858	ENSMUST00000112683	ENSMUSG00000025264	Tsr2	TSR2 20S rRNA accumulation	rRNA processing	Any process involved in the conversion of a primary ribosomal RNA (rRNA) transcript into one or more mature rRNA molecules.
ENSMUST00000011934.13	143.589	-5.13383	35.1104	1.06596	-4.81613	1.46368e-06	0.000197118	ENSMUST00000011934	ENSMUSG00000051747	Ttn	titin	protein kinase activity	Catalysis of the phosphorylation of an amino acid residue in a protein, usually according to the reaction: a protein + ATP = a phosphoprotein + ADP.
ENSMUST00000049208.11	23.6977	-5.1637	35.8449	1.25298	-4.12112	3.77031e-05	0.00191704	ENSMUST00000049208	ENSMUSG00000038403	Hjv	hemojuvelin BMP co-receptor	positive regulation of transcription by RNA polymerase II	Any process that activates or increases the frequency, rate or extent of transcription from an RNA polymerase II promoter.
ENSMUST00000133737.8	27.3769	-5.23074	37.5501	1.09864	-4.76109	1.92547e-06	0.000233048	ENSMUST00000133737	ENSMUSG00000026927	Entr1	endosome associated trafficking regulator 1
ENSMUST00000167087.2	62.276	-5.26915	38.563	1.10102	-4.78568	1.70407e-06	0.000216336	ENSMUST00000167087	ENSMUSG00000020091	Eif4ebp2	eukaryotic translation initiation factor 4E binding protein 2	cytoplasm	The contents of a cell excluding the plasma membrane and nucleus, but including other subcellular structures.
ENSMUST00000227819.2	36.1336	-5.34661	40.6902	1.20421	-4.43993	8.99901e-06	0.000693864	ENSMUST00000227819	ENSMUSG00000021798	Ldb3	LIM domain binding 3	protein binding	Binding to a protein.
ENSMUST00000238677.2	174.747	-5.38271	41.7213	1.06828	-5.03868	4.68753e-07	9.25121e-05	ENSMUST00000238677	ENSMUSG00000026614	Slc30a10	solute carrier family 30, member 10	membrane	A lipid bilayer along with all the proteins and protein complexes embedded in it an attached to it.
ENSMUST00000051810.15	28.8886	-5.47618	44.5137	1.41152	-3.87963	0.000104615	0.00395284	ENSMUST00000051810	ENSMUSG00000040428	Plekha4	pleckstrin homology domain containing, family A (phosphoinositide binding specific) member 4	phosphatidylinositol-4,5-bisphosphate binding	Binding to phosphatidylinositol-4,5-bisphosphate, a derivative of phosphatidylinositol in which the inositol ring is phosphorylated at the 4' and 5' positions.
ENSMUST00000166179.9	17.4946	-5.54447	46.6714	1.72788	-3.20883	0.00133275	0.0218003	ENSMUST00000166179	ENSMUSG00000018893	Mb	myoglobin	heart development	The process whose specific outcome is the progression of the heart over time, from its formation to the mature structure. The heart is a hollow, muscular organ, which, by contracting rhythmically, keeps up the circulation of the blood.
ENSMUST00000196271.5	19.861	-5.74611	53.6725	1.27068	-4.52208	6.1236e-06	0.00052426	ENSMUST00000196271	ENSMUSG00000056413	Adap1	ArfGAP with dual PH domains 1
ENSMUST00000168838.3	22.6444	-5.7795	54.9293	1.69952	-3.40067	0.000672216	0.0136754	ENSMUST00000168838	ENSMUSG00000092008	Cyp2c69	cytochrome P450, family 2, subfamily c, polypeptide 69	metal ion binding	Binding to a metal ion.
ENSMUST00000075962.9	24.9856	-5.97102	62.727	1.10812	-5.38841	7.10844e-08	2.24892e-05	ENSMUST00000075962	ENSMUSG00000094446	Gm6344
ENSMUST00000150629.8	16.3093	-6.00763	64.3392	1.38432	-4.33977	1.4263e-05	0.000971906	ENSMUST00000150629	ENSMUSG00000027513	Pck1	phosphoenolpyruvate carboxykinase 1, cytosolic
ENSMUST00000120592.2	16.9527	-6.04804	66.1669	1.87424	-3.22693	0.00125125	0.0208261	ENSMUST00000120592	ENSMUSG00000005716	Pvalb	parvalbumin	nucleus	A membrane-bounded organelle of eukaryotic cells in which chromosomes are housed and replicated. In most cells, the nucleus contains all of the cell's chromosomes except the organellar chromosomes, and is the site of RNA synthesis and processing. In some species, or in specialized cell types, RNA metabolism or DNA replication may be absent.
ENSMUST00000114773.10	429.326	-6.1277	69.9234	2.155	-2.84349	0.00446228	0.0491628	ENSMUST00000114773	ENSMUSG00000023092	Fhl1	four and a half LIM domains 1	metal ion binding	Binding to a metal ion.
ENSMUST00000090469.8	52.9471	-6.3348	80.7169	1.39322	-4.54687	5.44509e-06	0.000489972	ENSMUST00000090469	ENSMUSG00000068697	Myoz1	myozenin 1	protein binding	Binding to a protein.
ENSMUST00000152251.8	33.702	-6.36053	82.1695	1.32676	-4.79404	1.63452e-06	0.000210864	ENSMUST00000152251	ENSMUSG00000028467	Gba2	glucosidase beta 2
ENSMUST00000171678.9	153.835	-6.38798	83.748	1.23321	-5.17994	2.21952e-07	5.42802e-05	ENSMUST00000171678	ENSMUSG00000042210	Abhd14a	abhydrolase domain containing 14A
ENSMUST00000032910.13	169.004	-6.41784	85.4995	2.24507	-2.85865	0.00425454	0.0477743	ENSMUST00000032910	ENSMUSG00000030672	Mylpf	myosin light chain, phosphorylatable, fast skeletal muscle	metal ion binding	Binding to a metal ion.
ENSMUST00000103095.5	228.441	-6.43406	86.4658	1.1315	-5.6863	1.29819e-08	5.28058e-06	ENSMUST00000103095	ENSMUSG00000017300	Tnnc2	troponin C2, fast	metal ion binding	Binding to a metal ion.
ENSMUST00000066804.5	23.5325	-6.45021	87.4393	1.92359	-3.35321	0.000798811	0.0153091	ENSMUST00000066804	ENSMUSG00000054021	Sirt5	sirtuin 5	mitochondrion	A semiautonomous, self replicating organelle that occurs in varying numbers, shapes, and sizes in the cytoplasm of virtually all eukaryotic cells. It is notably the site of tissue respiration.
ENSMUST00000207810.2	17.1151	-6.76603	108.837	1.99256	-3.39565	0.000684665	0.0138029	ENSMUST00000207810	ENSMUSG00000032604	Qars	glutaminyl-tRNA synthetase	ATP binding	Binding to ATP, adenosine 5'-triphosphate, a universally important coenzyme and enzyme regulator.
ENSMUST00000172154.8	17.1636	-6.77181	109.275	1.23313	-5.49156	3.98405e-08	1.40545e-05	ENSMUST00000172154	ENSMUSG00000023027	Atf1	activating transcription factor 1	nucleus	A membrane-bounded organelle of eukaryotic cells in which chromosomes are housed and replicated. In most cells, the nucleus contains all of the cell's chromosomes except the organellar chromosomes, and is the site of RNA synthesis and processing. In some species, or in specialized cell types, RNA metabolism or DNA replication may be absent.
ENSMUST00000026498.5	19.6168	-6.96503	124.935	1.31929	-5.27937	1.29628e-07	3.60726e-05	ENSMUST00000026498	ENSMUSG00000025431	Crisp1	cysteine-rich secretory protein 1	extracellular region	The space external to the outermost structure of a cell. For cells without external protective or external encapsulating structures this refers to space outside of the plasma membrane. This term covers the host cell environment outside an intracellular parasite.
ENSMUST00000023265.5	51.4797	-6.98698	126.85	1.73732	-4.0217	5.77801e-05	0.00257925	ENSMUST00000023265	ENSMUSG00000022598	Psca	prostate stem cell antigen	membrane	A lipid bilayer along with all the proteins and protein complexes embedded in it an attached to it.
ENSMUST00000238198.2	21.0068	-7.06351	133.76	2.08335	-3.39045	0.000697773	0.0140128	ENSMUST00000238198	ENSMUSG00000026614	Slc30a10	solute carrier family 30, member 10
ENSMUST00000032974.13	419.833	-7.08962	136.203	1.05762	-6.70335	2.03689e-11	2.4605e-08	ENSMUST00000032974	ENSMUSG00000030730	Atp2a1	ATPase, Ca++ transporting, cardiac muscle, fast twitch 1	protein binding	Binding to a protein.
ENSMUST00000114656.8	57.7313	-7.10042	137.227	1.99177	-3.56488	0.000364016	0.00915506	ENSMUST00000114656	ENSMUSG00000000838	Fmr1	FMRP translational regulator 1	nucleus	A membrane-bounded organelle of eukaryotic cells in which chromosomes are housed and replicated. In most cells, the nucleus contains all of the cell's chromosomes except the organellar chromosomes, and is the site of RNA synthesis and processing. In some species, or in specialized cell types, RNA metabolism or DNA replication may be absent.
ENSMUST00000118242.8	16.3013	-7.42908	172.336	2.13247	-3.4838	0.000494348	0.0112736	ENSMUST00000118242	ENSMUSG00000037736	Limch1	LIM and calponin homology domains 1	metal ion binding	Binding to a metal ion.
ENSMUST00000032813.10	17.4807	-7.52951	184.76	2.42494	-3.10503	0.00190257	0.0279858	ENSMUST00000032813	ENSMUSG00000030592	Ryr1	ryanodine receptor 1, skeletal muscle	membrane	A lipid bilayer along with all the proteins and protein complexes embedded in it an attached to it.
ENSMUST00000029633.5	17.4951	-7.52953	184.763	1.4883	-5.05915	4.2114e-07	8.56527e-05	ENSMUST00000029633	ENSMUSG00000028004	Npy2r	neuropeptide Y receptor Y2	membrane	A lipid bilayer along with all the proteins and protein complexes embedded in it an attached to it.
ENSMUST00000189303.7	17.6369	-7.5435	186.561	2.27197	-3.32025	0.000899373	0.0166675	ENSMUST00000189303	ENSMUSG00000026313	Hdac4	histone deacetylase 4
ENSMUST00000108376.9	17.6736	-7.54497	186.751	2.23844	-3.37064	0.000749927	0.0146973	ENSMUST00000108376	ENSMUSG00000000631	Myo18a	myosin XVIIIA	negative regulation of apoptotic process	Any process that stops, prevents, or reduces the frequency, rate or extent of cell death by apoptotic process.
ENSMUST00000111788.8	17.7969	-7.55603	188.189	2.10151	-3.59553	0.000323732	0.00844977	ENSMUST00000111788	ENSMUSG00000027007	Itprid2	ITPR interacting domain containing 2	plasma membrane	The membrane surrounding a cell that separates the cell from its external environment. It consists of a phospholipid bilayer and associated proteins.
ENSMUST00000160163.8	18.0675	-7.57727	190.979	2.31959	-3.26664	0.00108833	0.0188791	ENSMUST00000160163	ENSMUSG00000040669	Phc1	polyhomeotic 1
ENSMUST00000205709.2	18.4694	-7.60983	195.338	2.13995	-3.55607	0.000376439	0.00936704	ENSMUST00000205709	ENSMUSG00000108484	Gm18537
ENSMUST00000223859.2	18.5646	-7.6169	196.298	2.13294	-3.57107	0.000355521	0.00902108	ENSMUST00000223859	ENSMUSG00000013236	Ptprs	protein tyrosine phosphatase, receptor type, S	protein binding	Binding to a protein.
ENSMUST00000171366.7	31.4425	-7.64885	200.694	1.86169	-4.10855	3.98149e-05	0.0020065	ENSMUST00000171366	ENSMUSG00000030768	Disp1	dispatched RND transporter family member 1	membrane	A lipid bilayer along with all the proteins and protein complexes embedded in it an attached to it.
ENSMUST00000170239.9	19.3655	-7.6788	204.904	1.7488	-4.39091	1.12879e-05	0.000824121	ENSMUST00000170239	ENSMUSG00000002500	Rpl3l	ribosomal protein L3-like	structural constituent of ribosome	The action of a molecule that contributes to the structural integrity of the ribosome.
ENSMUST00000002318.8	19.5663	-7.69253	206.863	2.12683	-3.6169	0.000298155	0.00796604	ENSMUST00000002318	ENSMUSG00000024220	Zfp523	zinc finger protein 523	sequence-specific DNA binding	Binding to DNA of a specific nucleotide composition, e.g. GC-rich DNA binding, or with a specific sequence motif or type of DNA e.g. promotor binding or rDNA binding.
ENSMUST00000188939.7	19.8489	-7.71337	209.873	2.15167	-3.58483	0.000337295	0.00868017	ENSMUST00000188939	ENSMUSG00000033499	Larp4b	La ribonucleoprotein domain family, member 4B	mRNA 3'-UTR binding	Binding to a 3' untranslated region of an mRNA molecule.
ENSMUST00000239456.2	20.0422	-7.72672	211.824	1.14612	-6.74165	1.56601e-11	2.01374e-08	ENSMUST00000239456	ENSMUSG00000110444	Gm10033	predicted gene 10033	molecular_function	A molecular process that can be carried out by the action of a single macromolecular machine, usually via direct physical interactions with other molecular entities. Function in this sense denotes an action, or activity, that a gene product (or a complex) performs. These actions are described from two distinct but related perspectives: (1) biochemical activity, and (2) role as a component in a la…
ENSMUST00000196469.5	20.0917	-7.73065	212.401	2.47421	-3.12449	0.00178112	0.0267021	ENSMUST00000196469	ENSMUSG00000028163	Nfkb1	nuclear factor of kappa light polypeptide gene enhancer in B cells 1, p105	nucleus	A membrane-bounded organelle of eukaryotic cells in which chromosomes are housed and replicated. In most cells, the nucleus contains all of the cell's chromosomes except the organellar chromosomes, and is the site of RNA synthesis and processing. In some species, or in specialized cell types, RNA metabolism or DNA replication may be absent.
ENSMUST00000044751.14	20.1088	-7.7317	212.556	2.1435	-3.60704	0.000309711	0.00820333	ENSMUST00000044751	ENSMUSG00000039686	Zer1	zyg-11 related, cell cycle regulator	Cul2-RING ubiquitin ligase complex	A ubiquitin ligase complex in which a cullin from the Cul2 subfamily and a RING domain protein form the catalytic core; substrate specificity is conferred by an elongin-BC adaptor and a SOCS/BC box protein.
ENSMUST00000232019.2	21.89	-7.8555	231.602	1.38871	-5.6567	1.54312e-08	6.15134e-06	ENSMUST00000232019	ENSMUSG00000041215	Yeats2	YEATS domain containing 2	nucleus	A membrane-bounded organelle of eukaryotic cells in which chromosomes are housed and replicated. In most cells, the nucleus contains all of the cell's chromosomes except the organellar chromosomes, and is the site of RNA synthesis and processing. In some species, or in specialized cell types, RNA metabolism or DNA replication may be absent.
ENSMUST00000105947.8	22.2799	-7.88037	235.628	2.30798	-3.4144	0.000639229	0.0132617	ENSMUST00000105947	ENSMUSG00000061723	Tnnt3	troponin T3, skeletal, fast	regulation of muscle contraction	Any process that modulates the frequency, rate or extent of muscle contraction.
ENSMUST00000059524.7	22.3626	-7.88528	236.431	2.07752	-3.79552	0.000147337	0.00494802	ENSMUST00000059524	ENSMUSG00000048087	Ahcyl	adenosylhomocysteinase like	nucleus	A membrane-bounded organelle of eukaryotic cells in which chromosomes are housed and replicated. In most cells, the nucleus contains all of the cell's chromosomes except the organellar chromosomes, and is the site of RNA synthesis and processing. In some species, or in specialized cell types, RNA metabolism or DNA replication may be absent.
ENSMUST00000105958.10	22.5391	-7.89717	238.388	2.23852	-3.52785	0.000418947	0.0100877	ENSMUST00000105958	ENSMUSG00000061723	Tnnt3	troponin T3, skeletal, fast	regulation of muscle contraction	Any process that modulates the frequency, rate or extent of muscle contraction.
ENSMUST00000143051.8	22.9827	-7.92624	243.241	1.23763	-6.40435	1.51012e-10	1.33773e-07	ENSMUST00000143051	ENSMUSG00000090100	Ttbk2	tau tubulin kinase 2	protein kinase activity	Catalysis of the phosphorylation of an amino acid residue in a protein, usually according to the reaction: a protein + ATP = a phosphoprotein + ADP.
ENSMUST00000146442.4	24.1196	-7.99489	255.095	2.16988	-3.68449	0.000229164	0.00671202	ENSMUST00000146442	ENSMUSG00000015766	Eps8	epidermal growth factor receptor pathway substrate 8	actin binding	Binding to monomeric or multimeric forms of actin, including actin filaments.
ENSMUST00000105948.8	24.5861	-8.02225	259.98	2.09331	-3.83233	0.000126935	0.00449653	ENSMUST00000105948	ENSMUSG00000061723	Tnnt3	troponin T3, skeletal, fast	regulation of muscle contraction	Any process that modulates the frequency, rate or extent of muscle contraction.
ENSMUST00000045898.4	24.7822	-8.03382	262.072	1.12702	-7.12835	1.01579e-12	2.24958e-09	ENSMUST00000045898	ENSMUSG00000035246	Pcyt1b	phosphate cytidylyltransferase 1, choline, beta isoform	spermatogenesis	The developmental process by which male germ line stem cells self renew or give rise to successive cell types resulting in the development of a spermatozoa.
ENSMUST00000025966.5	22428.4	-8.05379	265.725	1.41611	-5.68724	1.29105e-08	5.28058e-06	ENSMUST00000025966	ENSMUSG00000025002	Cyp2c55	cytochrome P450, family 2, subfamily c, polypeptide 55	membrane	A lipid bilayer along with all the proteins and protein complexes embedded in it an attached to it.
ENSMUST00000025862.15	69.8938	-8.06674	268.12	1.89133	-4.26511	1.99803e-05	0.00121775	ENSMUST00000025862	ENSMUSG00000024921	Smarca2	SWI/SNF related, matrix associated, actin dependent regulator of chromatin, subfamily a, member 2	nucleus	A membrane-bounded organelle of eukaryotic cells in which chromosomes are housed and replicated. In most cells, the nucleus contains all of the cell's chromosomes except the organellar chromosomes, and is the site of RNA synthesis and processing. In some species, or in specialized cell types, RNA metabolism or DNA replication may be absent.
ENSMUST00000114924.10	25.4933	-8.07435	269.539	1.26254	-6.39534	1.60188e-10	1.38817e-07	ENSMUST00000114924	ENSMUSG00000002107	Celf2	CUGBP, Elav-like family member 2	mRNA 3'-UTR binding	Binding to a 3' untranslated region of an mRNA molecule.
ENSMUST00000139402.3	25.5846	-8.07879	270.37	1.90278	-4.24578	2.1783e-05	0.0012999	ENSMUST00000139402	ENSMUSG00000029201	Ugdh	UDP-glucose dehydrogenase
ENSMUST00000117203.8	26.1401	-8.10903	276.098	1.38847	-5.84028	5.21135e-09	2.4731e-06	ENSMUST00000117203	ENSMUSG00000079487	Med12	mediator complex subunit 12	nucleus	A membrane-bounded organelle of eukaryotic cells in which chromosomes are housed and replicated. In most cells, the nucleus contains all of the cell's chromosomes except the organellar chromosomes, and is the site of RNA synthesis and processing. In some species, or in specialized cell types, RNA metabolism or DNA replication may be absent.
ENSMUST00000170159.8	28.1197	-8.2159	297.326	2.128	-3.86085	0.000112992	0.00417677	ENSMUST00000170159	ENSMUSG00000033196	Myh2	myosin, heavy polypeptide 2, skeletal muscle, adult	ATP binding	Binding to ATP, adenosine 5'-triphosphate, a universally important coenzyme and enzyme regulator.
ENSMUST00000085358.12	28.175	-8.21807	297.772	2.30286	-3.56863	0.000358853	0.00907675	ENSMUST00000085358	ENSMUSG00000090626	Tex9	testis expressed gene 9
ENSMUST00000238536.2	29.1246	-8.26719	308.087	1.62151	-5.09844	3.42466e-07	7.50095e-05	ENSMUST00000238536	ENSMUSG00000061462	Obscn	obscurin, cytoskeletal calmodulin and titin-interacting RhoGEF	cytosol	The part of the cytoplasm that does not contain organelles but which does contain other particulate matter, such as protein complexes.
ENSMUST00000113218.10	29.157	-8.26941	308.561	1.34354	-6.15495	7.50993e-10	5.16152e-07	ENSMUST00000113218	ENSMUSG00000060961	Slc4a4	solute carrier family 4 (anion exchanger), member 4	membrane	A lipid bilayer along with all the proteins and protein complexes embedded in it an attached to it.
ENSMUST00000098088.11	29.758	-8.2972	314.562	2.06109	-4.02564	5.68211e-05	0.00255552	ENSMUST00000098088	ENSMUSG00000030650	Tmc5	transmembrane channel-like gene family 5	membrane	A lipid bilayer along with all the proteins and protein complexes embedded in it an attached to it.
ENSMUST00000238977.3	31.5012	-8.38052	333.263	1.62212	-5.16639	2.38663e-07	5.663e-05	ENSMUST00000238977	ENSMUSG00000044951	Mylk4	myosin light chain kinase family, member 4	protein kinase activity	Catalysis of the phosphorylation of an amino acid residue in a protein, usually according to the reaction: a protein + ATP = a phosphoprotein + ADP.
ENSMUST00000050410.11	31.7584	-8.39095	335.682	2.0678	-4.05792	4.95122e-05	0.00234407	ENSMUST00000050410	ENSMUSG00000044627	Swi5	SWI5 recombination repair homolog (yeast)	DNA repair	The process of restoring DNA after damage. Genomes are subject to damage by chemical and physical agents in the environment (e.g. UV and ionizing radiations, chemical mutagens, fungal and bacterial toxins, etc.) and by free radicals or alkylating agents endogenously generated in metabolism. DNA is also damaged because of errors during its replication. A variety of different DNA repair pathways ha…
ENSMUST00000227879.2	31.9326	-8.39903	337.566	2.04804	-4.101	4.11368e-05	0.00205493	ENSMUST00000227879	ENSMUSG00000022637	Cblb	Casitas B-lineage lymphoma b	protein binding	Binding to a protein.
ENSMUST00000217175.2	32.027	-8.40438	338.822	1.22874	-6.83982	7.92901e-12	1.05358e-08	ENSMUST00000217175	ENSMUSG00000035620	Ric8b	RIC8 guanine nucleotide exchange factor B
ENSMUST00000232100.2	131.073	-8.44552	348.623	1.07296	-7.87126	3.51074e-15	1.63053e-11	ENSMUST00000232100	ENSMUSG00000022807	Osbpl11	oxysterol binding protein-like 11	lipid transport	The directed movement of lipids into, out of or within a cell, or between cells, by means of some agent such as a transporter or pore. Lipids are compounds soluble in an organic solvent but not, or sparingly, in an aqueous solvent.
ENSMUST00000232181.2	131.073	-8.44552	348.623	1.07296	-7.87126	3.51074e-15	1.63053e-11	ENSMUST00000232181	ENSMUSG00000022807	Osbpl11	oxysterol binding protein-like 11	lipid transport	The directed movement of lipids into, out of or within a cell, or between cells, by means of some agent such as a transporter or pore. Lipids are compounds soluble in an organic solvent but not, or sparingly, in an aqueous solvent.
ENSMUST00000049081.12	33.0708	-8.45096	349.94	1.25454	-6.73631	1.62456e-11	2.02374e-08	ENSMUST00000049081	ENSMUSG00000040928	S100pbp	S100P binding protein	molecular_function	A molecular process that can be carried out by the action of a single macromolecular machine, usually via direct physical interactions with other molecular entities. Function in this sense denotes an action, or activity, that a gene product (or a complex) performs. These actions are described from two distinct but related perspectives: (1) biochemical activity, and (2) role as a component in a la…
ENSMUST00000236850.2	34.8283	-8.52398	368.106	2.06743	-4.12298	3.74002e-05	0.0019065	ENSMUST00000236850	ENSMUSG00000041119	Pde9a	phosphodiesterase 9A
ENSMUST00000220518.2	34.9629	-8.52998	369.641	2.10972	-4.04317	5.27324e-05	0.00242734	ENSMUST00000220518	ENSMUSG00000038872	Zfhx3	zinc finger homeobox 3	nucleus	A membrane-bounded organelle of eukaryotic cells in which chromosomes are housed and replicated. In most cells, the nucleus contains all of the cell's chromosomes except the organellar chromosomes, and is the site of RNA synthesis and processing. In some species, or in specialized cell types, RNA metabolism or DNA replication may be absent.
ENSMUST00000112697.10	36.174	-8.57893	382.398	2.91922	-2.93877	0.00329513	0.0404117	ENSMUST00000112697	ENSMUSG00000025268	Maged2	MAGE family member D2	molecular_function	A molecular process that can be carried out by the action of a single macromolecular machine, usually via direct physical interactions with other molecular entities. Function in this sense denotes an action, or activity, that a gene product (or a complex) performs. These actions are described from two distinct but related perspectives: (1) biochemical activity, and (2) role as a component in a la…
ENSMUST00000075734.6	111.835	-8.826	453.826	1.93626	-4.55826	5.15784e-06	0.000472805	ENSMUST00000075734	ENSMUSG00000056328	Myh1	myosin, heavy polypeptide 1, skeletal muscle, adult	cytoplasm	The contents of a cell excluding the plasma membrane and nucleus, but including other subcellular structures.
ENSMUST00000003404.9	43.495	-8.84525	459.925	2.4086	-3.67236	0.000240324	0.00688715	ENSMUST00000003404	ENSMUSG00000003316	Glg1	golgi apparatus protein 1	membrane	A lipid bilayer along with all the proteins and protein complexes embedded in it an attached to it.
ENSMUST00000238749.2	44.2267	-8.86911	467.593	2.95505	-3.00134	0.00268795	0.0352931	ENSMUST00000238749	ENSMUSG00000026950	Neb	nebulin	protein binding	Binding to a protein.
ENSMUST00000112347.8	44.2338	-8.86958	467.746	2.15146	-4.12258	3.7465e-05	0.00190737	ENSMUST00000112347	ENSMUSG00000027022	Xirp2	xin actin-binding repeat containing 2	protein binding	Binding to a protein.
ENSMUST00000110013.10	45.4235	-8.90747	480.192	2.43189	-3.66278	0.000249496	0.0070337	ENSMUST00000110013	ENSMUSG00000031805	Jak3	Janus kinase 3	protein kinase activity	Catalysis of the phosphorylation of an amino acid residue in a protein, usually according to the reaction: a protein + ATP = a phosphoprotein + ADP.
ENSMUST00000076085.4	48.0193	-8.98778	507.683	2.00427	-4.48432	7.31452e-06	0.000596275	ENSMUST00000076085	ENSMUSG00000035173	Ccdc186	coiled-coil domain containing 186	response to bacterium	Any process that results in a change in state or activity of a cell or an organism (in terms of movement, secretion, enzyme production, gene expression, etc.) as a result of a stimulus from a bacterium.
ENSMUST00000018637.15	135.72	-9.01441	517.14	1.91342	-4.71114	2.46334e-06	0.000276609	ENSMUST00000018637	ENSMUSG00000056328	Myh1	myosin, heavy polypeptide 1, skeletal muscle, adult	cytoplasm	The contents of a cell excluding the plasma membrane and nucleus, but including other subcellular structures.
ENSMUST00000106245.9	53.4785	-9.14227	565.064	1.29885	-7.03875	1.93974e-12	3.68209e-09	ENSMUST00000106245	ENSMUSG00000039850	Endov	endonuclease V	nucleolus	A small, dense body one or more of which are present in the nucleus of eukaryotic cells. It is rich in RNA and protein, is not bounded by a limiting membrane, and is not seen during mitosis. Its prime function is the transcription of the nucleolar DNA into 45S ribosomal-precursor RNA, the processing of this RNA into 5.8S, 18S, and 28S components of ribosomal RNA, and the association of these comp…
ENSMUST00000107021.8	54.8293	-9.17875	579.532	2.2295	-4.11695	3.83913e-05	0.0019463	ENSMUST00000107021	ENSMUSG00000063730	Hsd3b2	hydroxy-delta-5-steroid dehydrogenase, 3 beta- and steroid delta-isomerase 2	nucleolus	A small, dense body one or more of which are present in the nucleus of eukaryotic cells. It is rich in RNA and protein, is not bounded by a limiting membrane, and is not seen during mitosis. Its prime function is the transcription of the nucleolar DNA into 45S ribosomal-precursor RNA, the processing of this RNA into 5.8S, 18S, and 28S components of ribosomal RNA, and the association of these comp…
ENSMUST00000224973.2	64.7812	-9.41979	684.92	2.14163	-4.39843	1.09038e-05	0.000813966	ENSMUST00000224973	ENSMUSG00000021488	Nsd1	nuclear receptor-binding SET-domain protein 1	nucleus	A membrane-bounded organelle of eukaryotic cells in which chromosomes are housed and replicated. In most cells, the nucleus contains all of the cell's chromosomes except the organellar chromosomes, and is the site of RNA synthesis and processing. In some species, or in specialized cell types, RNA metabolism or DNA replication may be absent.
ENSMUST00000172836.2	65.8256	-9.44317	696.11	1.21244	-7.78854	6.77863e-15	2.45651e-11	ENSMUST00000172836	ENSMUSG00000028960	Ube4b	ubiquitination factor E4B	cytoplasm	The contents of a cell excluding the plasma membrane and nucleus, but including other subcellular structures.
ENSMUST00000105955.8	69.8756	-9.52906	738.808	2.05064	-4.64686	3.37026e-06	0.00035355	ENSMUST00000105955	ENSMUSG00000061723	Tnnt3	troponin T3, skeletal, fast	regulation of muscle contraction	Any process that modulates the frequency, rate or extent of muscle contraction.
ENSMUST00000217157.2	83.6087	-9.78788	883.987	2.00636	-4.87844	1.0693e-06	0.000160192	ENSMUST00000217157	ENSMUSG00000054808	Actn4	actinin alpha 4	metal ion binding	Binding to a metal ion.
ENSMUST00000061093.7	84.7536	-9.80717	895.886	3.17182	-3.09197	0.00198831	0.0288743	ENSMUST00000061093	ENSMUSG00000026614	Slc30a10	solute carrier family 30, member 10	negative regulation of neuron apoptotic process	Any process that stops, prevents, or reduces the frequency, rate or extent of cell death by apoptotic process in neurons.
ENSMUST00000023797.8	99.5681	-10.04	1052.81	1.89109	-5.30912	1.10157e-07	3.15912e-05	ENSMUST00000023797	ENSMUSG00000059668	Krt4	keratin 4	cell surface	The external part of the cell wall and/or plasma membrane.
ENSMUST00000169226.9	149.933	-10.6302	1584.98	2.97023	-3.57893	0.000345004	0.00883862	ENSMUST00000169226	ENSMUSG00000018893	Mb	myoglobin	heart development	The process whose specific outcome is the progression of the heart over time, from its formation to the mature structure. The heart is a hollow, muscular organ, which, by contracting rhythmically, keeps up the circulation of the blood.
ENSMUST00000079784.12	158.786	-10.7133	1678.85	1.66414	-6.4377	1.21295e-10	1.17899e-07	ENSMUST00000079784	ENSMUSG00000059741	Myl3	myosin, light polypeptide 3	calcium ion binding	Binding to a calcium ion (Ca2+).
ENSMUST00000169299.9	179.371	-10.8892	1896.54	1.53444	-7.09649	1.27968e-12	2.55059e-09	ENSMUST00000169299	ENSMUSG00000061723	Tnnt3	troponin T3, skeletal, fast	regulation of muscle contraction	Any process that modulates the frequency, rate or extent of muscle contraction.
ENSMUST00000124516.8	442.691	-12.1922	4679.55	3.32739	-3.66418	0.000248137	0.0070053	ENSMUST00000124516	ENSMUSG00000056328	Myh1	myosin, heavy polypeptide 1, skeletal muscle, adult	cytoplasm	The contents of a cell excluding the plasma membrane and nucleus, but including other subcellular structures.
ENSMUST00000019625.12	649.626	-12.7456	6867.57	2.08382	-6.11644	9.56894e-10	6.25322e-07	ENSMUST00000019625	ENSMUSG00000055775	Myh8	myosin, heavy polypeptide 8, skeletal muscle, perinatal	protein binding	Binding to a protein.
ENSMUST00000059802.7	1735.85	-14.1635	18350.3	1.03398	-13.698	1.04345e-42	1.38651e-38	ENSMUST00000059802	ENSMUSG00000048758	Rpl29	ribosomal protein L29	structural constituent of ribosome	The action of a molecule that contributes to the structural integrity of the ribosome.
Upregulated genes in Camp-/- littermates orally challenged with C. rodentium compared with Camp+/+ counterparts
geneName	baseMean	log2FoldChange	foldChange	lfcSE	stat	pvalue	padj	ensembl_transcript_id	ensembl_gene_id	external_gene_name	wikigene_description	GeneOntology_term	GeneOntology_term_definition
ENSMUST00000208231.2	157.828	24.4585	2.30544e+07	3.38362	7.22851	4.88325e-13	1.21663e-09	ENSMUST00000208231	ENSMUSG00000030554	Synm	synemin, intermediate filament protein	intermediate filament cytoskeleton organization	A process that is carried out at the cellular level which results in the assembly, arrangement of constituent parts, or disassembly of cytoskeletal structures comprising intermediate filaments and their associated proteins.
ENSMUST00000139308.2	93.2283	23.7195	1.3813e+07	3.3838	7.00974	2.38764e-12	4.32629e-09	ENSMUST00000139308	ENSMUSG00000066151	Fkbp15	FK506 binding protein 15
ENSMUST00000103159.10	46.7807	22.7629	7.11708e+06	2.9723	7.65834	1.88357e-14	6.25708e-11	ENSMUST00000103159	ENSMUSG00000038909	Kat7	K(lysine) acetyltransferase 7	nucleus	A membrane-bounded organelle of eukaryotic cells in which chromosomes are housed and replicated. In most cells, the nucleus contains all of the cell's chromosomes except the organellar chromosomes, and is the site of RNA synthesis and processing. In some species, or in specialized cell types, RNA metabolism or DNA replication may be absent.
ENSMUST00000238815.2	200.633	11.1836	2325.94	3.29495	3.39417	0.000688382	0.0138398	ENSMUST00000238815	ENSMUSG00000022791	Tnk2	tyrosine kinase, non-receptor, 2	signal transduction	The cellular process in which a signal is conveyed to trigger a change in the activity or state of a cell. Signal transduction begins with reception of a signal (e.g. a ligand binding to a receptor or receptor activation by a stimulus such as light), or for signal transduction in the absence of ligand, signal-withdrawal or the activity of a constitutively active receptor. Signal transduction ends…
ENSMUST00000176637.2	523.205	11.0264	2085.84	3.37272	3.26929	0.00107817	0.0187846	ENSMUST00000176637	ENSMUSG00000029064	Gnb1	guanine nucleotide binding protein (G protein), beta 1	cellular response to hypoxia	Any process that results in a change in state or activity of a cell (in terms of movement, secretion, enzyme production, gene expression, etc.) as a result of a stimulus indicating lowered oxygen tension. Hypoxia, defined as a decline in O2 levels below normoxic levels of 20.8 - 20.95%, results in metabolic adaptation at both the cellular and organismal level.
ENSMUST00000118829.2	2818.15	10.99	2033.85	0.542647	20.2526	3.37318e-91	6.72325e-87	ENSMUST00000118829	ENSMUSG00000083833	Gm13841
ENSMUST00000178557.2	2818.15	10.99	2033.85	0.542647	20.2526	3.37318e-91	6.72325e-87	ENSMUST00000178557	ENSMUSG00000094497	Gm8210
ENSMUST00000172165.8	153.758	10.7997	1782.57	2.86973	3.76333	0.000167668	0.00539338	ENSMUST00000172165	ENSMUSG00000116048	Septin2	septin 2	membrane	A lipid bilayer along with all the proteins and protein complexes embedded in it an attached to it.
ENSMUST00000134566.8	152.93	10.7919	1772.91	3.18325	3.39022	0.000698368	0.0140176	ENSMUST00000134566	ENSMUSG00000032883	Acsl3	acyl-CoA synthetase long-chain family member 3	nucleotide binding	Binding to a nucleotide, any compound consisting of a nucleoside that is esterified with (ortho)phosphate or an oligophosphate at any hydroxyl group on the ribose or deoxyribose.
ENSMUST00000121337.8	89.2473	10.0151	1034.74	1.15719	8.65461	4.94586e-18	3.28595e-14	ENSMUST00000121337	ENSMUSG00000066363	Serpina3f	serine (or cysteine) peptidase inhibitor, clade A, member 3F	response to bacterium	Any process that results in a change in state or activity of a cell or an organism (in terms of movement, secretion, enzyme production, gene expression, etc.) as a result of a stimulus from a bacterium.
ENSMUST00000155990.8	86.8204	9.9751	1006.48	3.11541	3.20186	0.00136542	0.02218	ENSMUST00000155990	ENSMUSG00000028906	Epb41	erythrocyte membrane protein band 4.1	plasma membrane	The membrane surrounding a cell that separates the cell from its external environment. It consists of a phospholipid bilayer and associated proteins.
ENSMUST00000187938.7	81.8925	9.89061	949.23	1.80996	5.46456	4.64058e-08	1.60859e-05	ENSMUST00000187938	ENSMUSG00000026193	Fn1	fibronectin 1	extracellular region	The space external to the outermost structure of a cell. For cells without external protective or external encapsulating structures this refers to space outside of the plasma membrane. This term covers the host cell environment outside an intracellular parasite.
ENSMUST00000223309.2	67.6762	9.61572	784.548	3.38396	2.84156	0.00448933	0.0493703	ENSMUST00000223309	ENSMUSG00000021585	Cast	calpastatin	nucleus	A membrane-bounded organelle of eukaryotic cells in which chromosomes are housed and replicated. In most cells, the nucleus contains all of the cell's chromosomes except the organellar chromosomes, and is the site of RNA synthesis and processing. In some species, or in specialized cell types, RNA metabolism or DNA replication may be absent.
ENSMUST00000114032.8	61.4164	9.47561	711.941	2.18142	4.34379	1.40046e-05	0.000966715	ENSMUST00000114032	ENSMUSG00000047766	Lrrc49	leucine rich repeat containing 49	protein binding	Binding to a protein.
ENSMUST00000097373.2	54.8042	9.31117	635.246	2.09812	4.43785	9.08602e-06	0.000696531	ENSMUST00000097373	ENSMUSG00000002496	Tsc2	TSC complex subunit 2	nucleus	A membrane-bounded organelle of eukaryotic cells in which chromosomes are housed and replicated. In most cells, the nucleus contains all of the cell's chromosomes except the organellar chromosomes, and is the site of RNA synthesis and processing. In some species, or in specialized cell types, RNA metabolism or DNA replication may be absent.
ENSMUST00000151285.8	54.0304	9.29067	626.283	2.14129	4.33882	1.4325e-05	0.000974466	ENSMUST00000151285	ENSMUSG00000041408	Wapl	WAPL cohesin release factor	regulation of sister chromatid cohesion	Any process that modulates the frequency, rate or extent of sister chromatid cohesion.
ENSMUST00000219033.2	52.4501	9.24824	608.133	2.02493	4.56719	4.94297e-06	0.000459305	ENSMUST00000219033	ENSMUSG00000006403	Adamts4	a disintegrin-like and metallopeptidase (reprolysin type) with thrombospondin type 1 motif, 4	metal ion binding	Binding to a metal ion.
ENSMUST00000171080.8	46.5367	9.07553	539.52	2.04222	4.44394	8.83243e-06	0.000689016	ENSMUST00000171080	ENSMUSG00000035455	Fignl1	fidgetin-like 1	nucleus	A membrane-bounded organelle of eukaryotic cells in which chromosomes are housed and replicated. In most cells, the nucleus contains all of the cell's chromosomes except the organellar chromosomes, and is the site of RNA synthesis and processing. In some species, or in specialized cell types, RNA metabolism or DNA replication may be absent.
ENSMUST00000238006.2	46.023	9.05922	533.453	2.28237	3.96921	7.21117e-05	0.00304189	ENSMUST00000238006	ENSMUSG00000041119	Pde9a	phosphodiesterase 9A	hydrolase activity	Catalysis of the hydrolysis of various bonds, e.g. C-O, C-N, C-C, phosphoric anhydride bonds, etc. Hydrolase is the systematic name for any enzyme of EC class 3.
ENSMUST00000168266.8	44.9437	9.02511	520.989	2.88097	3.13267	0.00173225	0.0261762	ENSMUST00000168266	ENSMUSG00000027067	Ssrp1	structure specific recognition protein 1	nucleus	A membrane-bounded organelle of eukaryotic cells in which chromosomes are housed and replicated. In most cells, the nucleus contains all of the cell's chromosomes except the organellar chromosomes, and is the site of RNA synthesis and processing. In some species, or in specialized cell types, RNA metabolism or DNA replication may be absent.
ENSMUST00000118138.8	40.7595	8.88409	472.473	2.91224	3.0506	0.00228382	0.031716	ENSMUST00000118138	ENSMUSG00000033653	Vps8	VPS8 CORVET complex subunit
ENSMUST00000137032.2	39.9054	8.85367	462.614	2.02101	4.38082	1.18232e-05	0.000850739	ENSMUST00000137032	ENSMUSG00000074151	Nlrc5	NLR family, CARD domain containing 5
ENSMUST00000236261.2	205.659	8.837	457.3	1.32326	6.67818	2.41933e-11	2.75548e-08	ENSMUST00000236261	ENSMUSG00000118051	Gm8714
ENSMUST00000241037.1	39.1392	8.82558	453.695	2.03285	4.34149	1.41521e-05	0.000967662	ENSMUST00000241037	ENSMUSG00000097715	Gpr137b-ps
ENSMUST00000228407.2	37.914	8.77965	439.48	2.29678	3.82258	0.00013206	0.00459765	ENSMUST00000228407	ENSMUSG00000022175	Lrp10	low-density lipoprotein receptor-related protein 10	protein binding	Binding to a protein.
ENSMUST00000107269.2	36.1602	8.71137	419.164	2.91555	2.98789	0.00280907	0.0364037	ENSMUST00000107269	ENSMUSG00000038902	Pogz	pogo transposable element with ZNF domain	nucleic acid binding	Binding to a nucleic acid.
ENSMUST00000101202.10	35.2951	8.67639	409.121	2.94285	2.94829	0.00319537	0.0396068	ENSMUST00000101202	ENSMUSG00000021244	Ylpm1	YLP motif containing 1	nucleus	A membrane-bounded organelle of eukaryotic cells in which chromosomes are housed and replicated. In most cells, the nucleus contains all of the cell's chromosomes except the organellar chromosomes, and is the site of RNA synthesis and processing. In some species, or in specialized cell types, RNA metabolism or DNA replication may be absent.
ENSMUST00000139385.8	34.9032	8.66044	404.623	2.92275	2.96311	0.00304543	0.0385152	ENSMUST00000139385	ENSMUSG00000045205	Dpy19l4	dpy-19-like 4 (C. elegans)	membrane	A lipid bilayer along with all the proteins and protein complexes embedded in it an attached to it.
ENSMUST00000238004.2	34.4476	8.64111	399.24	2.29083	3.77204	0.000161919	0.00526045	ENSMUST00000238004	ENSMUSG00000024660	Incenp	inner centromere protein
ENSMUST00000198274.2	33.3714	8.59536	386.778	2.19196	3.9213	8.80708e-05	0.00350726	ENSMUST00000198274	ENSMUSG00000015880	Ncapg	non-SMC condensin I complex, subunit G
ENSMUST00000177181.8	33.2815	8.59209	385.901	2.90843	2.9542	0.00313476	0.0391618	ENSMUST00000177181	ENSMUSG00000021996	Esd	esterase D/formylglutathione hydrolase	cytoplasm	The contents of a cell excluding the plasma membrane and nucleus, but including other subcellular structures.
ENSMUST00000124517.9	33.1261	8.58487	383.976	2.94994	2.91019	0.00361209	0.0429049	ENSMUST00000124517	ENSMUSG00000029055	Plch2	phospholipase C, eta 2	intracellular signal transduction	The process in which a signal is passed on to downstream components within the cell, which become activated themselves to further propagate the signal and finally trigger a change in the function or state of the cell.
ENSMUST00000128641.2	29.643	8.42337	343.311	1.16033	7.25944	3.88711e-13	1.03301e-09	ENSMUST00000128641	ENSMUSG00000025878	Uimc1	ubiquitin interaction motif containing 1
ENSMUST00000226280.2	29.4918	8.41747	341.91	2.94286	2.8603	0.00423239	0.0476732	ENSMUST00000226280	ENSMUSG00000022225	Cma1	chymase 1, mast cell	positive regulation of angiogenesis	Any process that activates or increases angiogenesis.
ENSMUST00000238125.2	45.3806	8.31362	318.162	2.53462	3.28003	0.00103797	0.018292	ENSMUST00000238125	ENSMUSG00000024991	Eif3a	eukaryotic translation initiation factor 3, subunit A	cytoplasm	The contents of a cell excluding the plasma membrane and nucleus, but including other subcellular structures.
ENSMUST00000170156.3	26.4501	8.26029	306.617	2.11805	3.89994	9.62152e-05	0.0037129	ENSMUST00000170156	ENSMUSG00000021313	Ryr2	ryanodine receptor 2, cardiac	membrane	A lipid bilayer along with all the proteins and protein complexes embedded in it an attached to it.
ENSMUST00000235135.2	25.9869	8.23554	301.401	2.16257	3.80823	0.000139968	0.00474857	ENSMUST00000235135	ENSMUSG00000025423	Pias2	protein inhibitor of activated STAT 2	nucleus	A membrane-bounded organelle of eukaryotic cells in which chromosomes are housed and replicated. In most cells, the nucleus contains all of the cell's chromosomes except the organellar chromosomes, and is the site of RNA synthesis and processing. In some species, or in specialized cell types, RNA metabolism or DNA replication may be absent.
ENSMUST00000167285.8	25.2493	8.19333	292.71	2.44636	3.34919	0.000810488	0.0154669	ENSMUST00000167285	ENSMUSG00000058239	Usf2	upstream transcription factor 2
ENSMUST00000189244.7	25.0706	8.18288	290.598	2.09743	3.90138	9.56451e-05	0.00369806	ENSMUST00000189244	ENSMUSG00000026104	Stat1	signal transducer and activator of transcription 1	nucleus	A membrane-bounded organelle of eukaryotic cells in which chromosomes are housed and replicated. In most cells, the nucleus contains all of the cell's chromosomes except the organellar chromosomes, and is the site of RNA synthesis and processing. In some species, or in specialized cell types, RNA metabolism or DNA replication may be absent.
ENSMUST00000151678.8	23.8377	8.10983	276.25	2.11207	3.83975	0.000123157	0.00442106	ENSMUST00000151678	ENSMUSG00000003518	Dusp3	dual specificity phosphatase 3 (vaccinia virus phosphatase VH1-related)	hydrolase activity	Catalysis of the hydrolysis of various bonds, e.g. C-O, C-N, C-C, phosphoric anhydride bonds, etc. Hydrolase is the systematic name for any enzyme of EC class 3.
ENSMUST00000135269.8	23.5972	8.0964	273.69	2.0953	3.86407	0.000111514	0.00414401	ENSMUST00000135269	ENSMUSG00000031601	Cnot7	CCR4-NOT transcription complex, subunit 7	nucleus	A membrane-bounded organelle of eukaryotic cells in which chromosomes are housed and replicated. In most cells, the nucleus contains all of the cell's chromosomes except the organellar chromosomes, and is the site of RNA synthesis and processing. In some species, or in specialized cell types, RNA metabolism or DNA replication may be absent.
ENSMUST00000080732.10	93.5662	8.08959	272.401	1.89721	4.26394	2.00849e-05	0.00121864	ENSMUST00000080732	ENSMUSG00000037017	Zscan21	zinc finger and SCAN domain containing 21	nucleus	A membrane-bounded organelle of eukaryotic cells in which chromosomes are housed and replicated. In most cells, the nucleus contains all of the cell's chromosomes except the organellar chromosomes, and is the site of RNA synthesis and processing. In some species, or in specialized cell types, RNA metabolism or DNA replication may be absent.
ENSMUST00000185334.7	23.1529	8.0664	268.058	1.17107	6.88809	5.6546e-12	8.39306e-09	ENSMUST00000185334	ENSMUSG00000042210	Abhd14a	abhydrolase domain containing 14A
ENSMUST00000132947.2	21.9942	7.99362	254.87	2.27976	3.50635	0.000454299	0.010634	ENSMUST00000132947	ENSMUSG00000034021	Pds5b	PDS5 cohesin associated factor B
ENSMUST00000205277.2	60.0856	7.98987	254.209	1.12229	7.11925	1.08517e-12	2.27674e-09	ENSMUST00000205277	ENSMUSG00000108608	Gm6916
ENSMUST00000185612.3	21.4395	7.95722	248.52	2.21495	3.5925	0.000327516	0.00849382	ENSMUST00000185612	ENSMUSG00000025481	Urah	urate (5-hydroxyiso-) hydrolase	mitochondrion	A semiautonomous, self replicating organelle that occurs in varying numbers, shapes, and sizes in the cytoplasm of virtually all eukaryotic cells. It is notably the site of tissue respiration.
ENSMUST00000125990.2	20.7472	7.90974	240.475	2.15003	3.6789	0.000234246	0.00680097	ENSMUST00000125990	ENSMUSG00000053198	Prx	periaxin
ENSMUST00000108241.8	20.706	7.90818	240.214	2.28114	3.46677	0.00052676	0.0117259	ENSMUST00000108241	ENSMUSG00000035575	Utp6	UTP6 small subunit processome component	nucleolus	A small, dense body one or more of which are present in the nucleus of eukaryotic cells. It is rich in RNA and protein, is not bounded by a limiting membrane, and is not seen during mitosis. Its prime function is the transcription of the nucleolar DNA into 45S ribosomal-precursor RNA, the processing of this RNA into 5.8S, 18S, and 28S components of ribosomal RNA, and the association of these comp…
ENSMUST00000165515.8	20.4112	7.88598	236.546	2.10744	3.74196	0.000182588	0.00573112	ENSMUST00000165515	ENSMUSG00000048440	Cyp4f16	cytochrome P450, family 4, subfamily f, polypeptide 16	cellular_component	A location, relative to cellular compartments and structures, occupied by a macromolecular machine when it carries out a molecular function. There are two ways in which the gene ontology describes locations of gene products: (1) relative to cellular structures (e.g., cytoplasmic side of plasma membrane) or compartments (e.g., mitochondrion), and (2) the stable macromolecular complexes of which th…
ENSMUST00000219547.2	20.2472	7.8743	234.639	2.317	3.39849	0.000677594	0.0137181	ENSMUST00000219547	ENSMUSG00000058298	Mcm9	minichromosome maintenance 9 homologous recombination repair factor
ENSMUST00000147728.2	80.5603	7.79943	222.773	1.13243	6.88733	5.68479e-12	8.39306e-09	ENSMUST00000147728	ENSMUSG00000058908	Pla2g2a	phospholipase A2, group IIA (platelets, synovial fluid)
ENSMUST00000126073.8	29.404	7.68627	205.967	2.55154	3.01241	0.00259185	0.0344741	ENSMUST00000126073	ENSMUSG00000020262	Adarb1	adenosine deaminase, RNA-specific, B1	membrane	A lipid bilayer along with all the proteins and protein complexes embedded in it an attached to it.
ENSMUST00000115165.10	17.4881	7.66343	202.732	2.198	3.48655	0.000489296	0.0112097	ENSMUST00000115165	ENSMUSG00000052384	Nrros	negative regulator of reactive oxygen species	membrane	A lipid bilayer along with all the proteins and protein complexes embedded in it an attached to it.
ENSMUST00000113814.11	27.6246	7.59655	193.549	2.58041	2.94393	0.00324072	0.039973	ENSMUST00000113814	ENSMUSG00000034595	Ppp1r18	protein phosphatase 1, regulatory subunit 18	molecular_function	A molecular process that can be carried out by the action of a single macromolecular machine, usually via direct physical interactions with other molecular entities. Function in this sense denotes an action, or activity, that a gene product (or a complex) performs. These actions are described from two distinct but related perspectives: (1) biochemical activity, and (2) role as a component in a la…
ENSMUST00000118448.2	45.8526	7.59458	193.284	1.16872	6.4982	8.12864e-11	8.42604e-08	ENSMUST00000118448	ENSMUSG00000059058	Tma7-ps
ENSMUST00000221393.2	16.1978	7.55283	187.77	2.11339	3.5738	0.000351835	0.00895858	ENSMUST00000221393	ENSMUSG00000057531	Dtnbp1	dystrobrevin binding protein 1
ENSMUST00000155939.8	15.9073	7.52884	184.674	1.24088	6.06733	1.30054e-09	7.97592e-07	ENSMUST00000155939	ENSMUSG00000032869	Psmf1	proteasome (prosome, macropain) inhibitor subunit 1
ENSMUST00000113933.9	15.8546	7.52116	183.694	1.16961	6.43051	1.27177e-10	1.17899e-07	ENSMUST00000113933	ENSMUSG00000035246	Pcyt1b	phosphate cytidylyltransferase 1, choline, beta isoform	spermatogenesis	The developmental process by which male germ line stem cells self renew or give rise to successive cell types resulting in the development of a spermatozoa.
ENSMUST00000120584.2	42.4678	7.49343	180.197	1.22185	6.13285	8.63202e-10	5.73497e-07	ENSMUST00000120584	ENSMUSG00000078183	Gm15610
ENSMUST00000091319.7	18.4641	7.00984	128.876	1.94276	3.6082	0.000308335	0.00818318	ENSMUST00000091319	ENSMUSG00000095028	Sirpb1b	signal-regulatory protein beta 1B	molecular_function	A molecular process that can be carried out by the action of a single macromolecular machine, usually via direct physical interactions with other molecular entities. Function in this sense denotes an action, or activity, that a gene product (or a complex) performs. These actions are described from two distinct but related perspectives: (1) biochemical activity, and (2) role as a component in a la…
ENSMUST00000217531.2	17.8689	6.96194	124.668	1.3487	5.16195	2.44387e-07	5.76451e-05	ENSMUST00000217531	ENSMUSG00000023262	Acy1	aminoacylase 1
ENSMUST00000138297.8	24.3929	6.68689	103.028	1.47705	4.5272	5.97701e-06	0.000519373	ENSMUST00000138297	ENSMUSG00000013338	Fer1l4	fer-1-like 4 (C. elegans)
ENSMUST00000110706.2	43.8651	6.591	96.4026	1.01462	6.49605	8.24549e-11	8.42604e-08	ENSMUST00000110706	ENSMUSG00000027285	Haus2	HAUS augmin-like complex, subunit 2	molecular_function	A molecular process that can be carried out by the action of a single macromolecular machine, usually via direct physical interactions with other molecular entities. Function in this sense denotes an action, or activity, that a gene product (or a complex) performs. These actions are described from two distinct but related perspectives: (1) biochemical activity, and (2) role as a component in a la…
ENSMUST00000109727.9	21.4535	6.49314	90.0805	1.41606	4.58537	4.53188e-06	0.000429954	ENSMUST00000109727	ENSMUSG00000021144	Mta1	metastasis associated 1	nucleus	A membrane-bounded organelle of eukaryotic cells in which chromosomes are housed and replicated. In most cells, the nucleus contains all of the cell's chromosomes except the organellar chromosomes, and is the site of RNA synthesis and processing. In some species, or in specialized cell types, RNA metabolism or DNA replication may be absent.
ENSMUST00000072838.6	28.4615	6.45318	87.6193	2.22638	2.89851	0.00374941	0.0439855	ENSMUST00000072838	ENSMUSG00000022556	Hsf1	heat shock factor 1	in utero embryonic development	The process whose specific outcome is the progression of the embryo in the uterus over time, from formation of the zygote in the oviduct, to birth. An example of this process is found in Mus musculus.
ENSMUST00000113717.8	31.0525	6.39686	84.2651	1.28753	4.96833	6.75331e-07	0.000120182	ENSMUST00000113717	ENSMUSG00000057738	Sptan1	spectrin alpha, non-erythrocytic 1	cytoplasm	The contents of a cell excluding the plasma membrane and nucleus, but including other subcellular structures.
ENSMUST00000205174.2	52.9579	6.36648	82.5089	2.13493	2.98205	0.00286321	0.0368715	ENSMUST00000205174	ENSMUSG00000059182	Skap2	src family associated phosphoprotein 2
ENSMUST00000102654.11	37.1368	5.89167	59.3701	1.22473	4.81056	1.50506e-06	0.000200656	ENSMUST00000102654	ENSMUSG00000059173	Pde1a	phosphodiesterase 1A, calmodulin-dependent	metal ion binding	Binding to a metal ion.
ENSMUST00000139414.8	133.044	5.72843	53.0188	1.60167	3.57654	0.000348169	0.00889368	ENSMUST00000139414	ENSMUSG00000039230	Tbcd	tubulin-specific chaperone d
ENSMUST00000067102.3	18.7816	5.71337	52.4683	1.28073	4.46103	8.15661e-06	0.000652906	ENSMUST00000067102	ENSMUSG00000054215	Sprr2k	small proline-rich protein 2K	keratinization	The process in which the cytoplasm of the outermost cells of the vertebrate epidermis is replaced by keratin. Keratinization occurs in the stratum corneum, feathers, hair, claws, nails, hooves, and horns.
ENSMUST00000074051.6	54.246	5.62815	49.4588	1.95884	2.87321	0.0040632	0.0464767	ENSMUST00000074051	ENSMUSG00000079015	Serpina1c	serine (or cysteine) peptidase inhibitor, clade A, member 1C	extracellular space	That part of a multicellular organism outside the cells proper, usually taken to be outside the plasma membranes, and occupied by fluid.
ENSMUST00000174419.2	36.0906	5.55921	47.1508	1.67282	3.32325	0.000889759	0.0165178	ENSMUST00000174419	ENSMUSG00000022216	Psme1	proteasome (prosome, macropain) activator subunit 1 (PA28 alpha)	proteasome complex	A large multisubunit complex which catalyzes protein degradation, found in eukaryotes, archaea and some bacteria. In eukaryotes, this complex consists of the barrel shaped proteasome core complex and one or two associated proteins or complexes that act in regulating entry into or exit from the core.
ENSMUST00000228077.2	64.5246	5.51067	45.5908	1.75856	3.13362	0.00172662	0.0261307	ENSMUST00000228077	ENSMUSG00000022221	Ripk3	receptor-interacting serine-threonine kinase 3
ENSMUST00000027168.12	76.0173	5.50495	45.4103	1.40068	3.9302	8.48766e-05	0.00342107	ENSMUST00000027168	ENSMUSG00000026014	Raph1	Ras association (RalGDS/AF-6) and pleckstrin homology domains 1	protein binding	Binding to a protein.
ENSMUST00000198777.2	21.9573	5.49814	45.1964	1.62344	3.38673	0.000707312	0.0141402	ENSMUST00000198777	ENSMUSG00000096452	Ighv1-77		antigen binding	Binding to an antigen, any substance which is capable of inducing a specific immune response and of reacting with the products of that response, the specific antibody or specifically sensitized T-lymphocytes, or both. Binding may counteract the biological activity of the antigen.
ENSMUST00000103401.3	87.7205	5.45795	43.9549	1.1144	4.89764	9.69928e-07	0.000149861	ENSMUST00000103401	ENSMUSG00000096715	Igkv3-4		immune response	Any immune system process that functions in the calibrated response of an organism to a potential internal or invasive threat.
ENSMUST00000069960.12	824.973	5.43241	43.1836	1.18257	4.59373	4.35389e-06	0.00041721	ENSMUST00000069960	ENSMUSG00000056071	S100a9	S100 calcium binding protein A9 (calgranulin B)	positive regulation of neuron projection development	Any process that increases the rate, frequency or extent of neuron projection development. Neuron projection development is the process whose specific outcome is the progression of a neuron projection over time, from its formation to the mature structure. A neuron projection is any process extending from a neural cell, such as axons or dendrites (collectively called neurites).
ENSMUST00000059845.2	342.501	5.38024	41.6498	1.04659	5.14075	2.73649e-07	6.26924e-05	ENSMUST00000059845	ENSMUSG00000046259	Sprr2h	small proline-rich protein 2H	cytoplasm	The contents of a cell excluding the plasma membrane and nucleus, but including other subcellular structures.
ENSMUST00000094169.11	58.11	5.36414	41.1877	1.37336	3.90585	9.38948e-05	0.00365878	ENSMUST00000094169	ENSMUSG00000078853	Igtp	interferon gamma induced GTPase	mitochondrion	A semiautonomous, self replicating organelle that occurs in varying numbers, shapes, and sizes in the cytoplasm of virtually all eukaryotic cells. It is notably the site of tissue respiration.
ENSMUST00000069927.10	907.469	5.32223	40.0084	0.992682	5.36147	8.25489e-08	2.45571e-05	ENSMUST00000069927	ENSMUSG00000056054	S100a8	S100 calcium binding protein A8 (calgranulin A)	cytosol	The part of the cytoplasm that does not contain organelles but which does contain other particulate matter, such as protein complexes.
ENSMUST00000131192.2	31.6329	5.13041	35.0274	1.78955	2.86688	0.00414542	0.0471297	ENSMUST00000131192	ENSMUSG00000027087	Itgav	integrin alpha V	membrane	A lipid bilayer along with all the proteins and protein complexes embedded in it an attached to it.
ENSMUST00000031314.10	222.068	5.06743	33.531	1.1555	4.38547	1.15735e-05	0.00084343	ENSMUST00000031314	ENSMUSG00000029368	Alb	albumin	negative regulation of apoptotic process	Any process that stops, prevents, or reduces the frequency, rate or extent of cell death by apoptotic process.
ENSMUST00000103341.4	93.4922	5.0068	32.1511	1.10676	4.52385	6.07239e-06	0.000521689	ENSMUST00000103341	ENSMUSG00000076540	Igkv4-80		immune response	Any immune system process that functions in the calibrated response of an organism to a potential internal or invasive threat.
ENSMUST00000164296.8	37.0412	4.98973	31.7729	1.71946	2.90192	0.00370885	0.0436767	ENSMUST00000164296	ENSMUSG00000026918	Brd3	bromodomain containing 3	regulation of transcription by RNA polymerase II	Any process that modulates the frequency, rate or extent of transcription mediated by RNA polymerase II.
ENSMUST00000127687.8	23.0921	4.90383	29.9365	1.46974	3.33652	0.000848329	0.0159967	ENSMUST00000127687	ENSMUSG00000089951	Zfp968-ps		molecular_function	A molecular process that can be carried out by the action of a single macromolecular machine, usually via direct physical interactions with other molecular entities. Function in this sense denotes an action, or activity, that a gene product (or a complex) performs. These actions are described from two distinct but related perspectives: (1) biochemical activity, and (2) role as a component in a la…
ENSMUST00000062945.12	25.3867	4.85417	28.9234	1.61821	2.99971	0.00270234	0.0354237	ENSMUST00000062945	ENSMUSG00000044165	Bcl2l15	BCLl2-like 15	molecular_function	A molecular process that can be carried out by the action of a single macromolecular machine, usually via direct physical interactions with other molecular entities. Function in this sense denotes an action, or activity, that a gene product (or a complex) performs. These actions are described from two distinct but related perspectives: (1) biochemical activity, and (2) role as a component in a la…
ENSMUST00000135748.2	951.735	4.81189	28.0882	1.50804	3.19082	0.00141871	0.022749	ENSMUST00000135748	ENSMUSG00000058908	Pla2g2a	phospholipase A2, group IIA (platelets, synovial fluid)
ENSMUST00000023261.4	119.249	4.7613	27.1203	1.04274	4.56613	4.96816e-06	0.000460571	ENSMUST00000023261	ENSMUSG00000022596	Slurp1	secreted Ly6/Plaur domain containing 1
ENSMUST00000113697.8	45.6076	4.70226	26.0329	1.62114	2.90059	0.00372466	0.0438241	ENSMUST00000113697	ENSMUSG00000032366	Tpm1	tropomyosin 1, alpha	actin binding	Binding to monomeric or multimeric forms of actin, including actin filaments.
ENSMUST00000103342.4	118.278	4.68751	25.7681	1.12334	4.17282	3.00851e-05	0.00162946	ENSMUST00000103342	ENSMUSG00000076541	Igkv4-79		immune response	Any immune system process that functions in the calibrated response of an organism to a potential internal or invasive threat.
ENSMUST00000223007.2	56.416	4.61436	24.494	1.11164	4.15094	3.31112e-05	0.00173902	ENSMUST00000223007	ENSMUSG00000021458	Aopep	aminopeptidase O
ENSMUST00000134898.2	66.7695	4.5924	24.124	0.899688	5.10443	3.31788e-07	7.30721e-05	ENSMUST00000134898	ENSMUSG00000058908	Pla2g2a	phospholipase A2, group IIA (platelets, synovial fluid)
ENSMUST00000195619.2	38.0155	4.54015	23.266	1.27766	3.5535	0.000380148	0.00941545	ENSMUST00000195619	ENSMUSG00000076670	Ighv3-5
ENSMUST00000048685.13	245.745	4.53651	23.2074	0.513168	8.8402	9.55466e-19	7.61755e-15	ENSMUST00000048685	ENSMUSG00000042210	Abhd14a	abhydrolase domain containing 14A
ENSMUST00000236675.2	882.011	4.52981	23.0998	1.47226	3.07678	0.00209251	0.0298652	ENSMUST00000236675	ENSMUSG00000041119	Pde9a	phosphodiesterase 9A
ENSMUST00000117167.2	148.277	4.52863	23.081	0.896616	5.05081	4.3995e-07	8.85744e-05	ENSMUST00000117167	ENSMUSG00000056071	S100a9	S100 calcium binding protein A9 (calgranulin B)	positive regulation of neuron projection development	Any process that increases the rate, frequency or extent of neuron projection development. Neuron projection development is the process whose specific outcome is the progression of a neuron projection over time, from its formation to the mature structure. A neuron projection is any process extending from a neural cell, such as axons or dendrites (collectively called neurites).
ENSMUST00000041649.8	106.681	4.50142	22.6497	1.03339	4.35599	1.32469e-05	0.000929564	ENSMUST00000041649	ENSMUSG00000045027	Prss22	protease, serine 22	extracellular space	That part of a multicellular organism outside the cells proper, usually taken to be outside the plasma membranes, and occupied by fluid.
ENSMUST00000096400.10	45.3471	4.4722	22.1956	1.06006	4.21883	2.45568e-05	0.00141256	ENSMUST00000096400	ENSMUSG00000068349	Gml	glycosylphosphatidylinositol anchored molecule like	molecular_function	A molecular process that can be carried out by the action of a single macromolecular machine, usually via direct physical interactions with other molecular entities. Function in this sense denotes an action, or activity, that a gene product (or a complex) performs. These actions are described from two distinct but related perspectives: (1) biochemical activity, and (2) role as a component in a la…
ENSMUST00000068063.4	1817.77	4.46233	22.0443	0.611808	7.29368	3.01607e-13	8.58784e-10	ENSMUST00000068063	ENSMUSG00000078922	Tgtp1	T cell specific GTPase 1	response to bacterium	Any process that results in a change in state or activity of a cell or an organism (in terms of movement, secretion, enzyme production, gene expression, etc.) as a result of a stimulus from a bacterium.
ENSMUST00000194159.2	102.275	4.45591	21.9464	1.19086	3.74176	0.000182736	0.00573123	ENSMUST00000194159	ENSMUSG00000094322	Ighv9-4		antigen binding	Binding to an antigen, any substance which is capable of inducing a specific immune response and of reacting with the products of that response, the specific antibody or specifically sensitized T-lymphocytes, or both. Binding may counteract the biological activity of the antigen.
ENSMUST00000160929.8	32.2722	4.38058	20.8299	1.40961	3.10767	0.00188571	0.0278201	ENSMUST00000160929	ENSMUSG00000016194	Hsd11b1	hydroxysteroid 11-beta dehydrogenase 1	oxidoreductase activity	Catalysis of an oxidation-reduction (redox) reaction, a reversible chemical reaction in which the oxidation state of an atom or atoms within a molecule is altered. One substrate acts as a hydrogen or electron donor and becomes oxidized, while the other acts as hydrogen or electron acceptor and becomes reduced.
ENSMUST00000210746.2	37.0708	4.37341	20.7265	0.950763	4.59989	4.22709e-06	0.000407016	ENSMUST00000210746	ENSMUSG00000031098	Syt8	synaptotagmin VIII	membrane	A lipid bilayer along with all the proteins and protein complexes embedded in it an attached to it.
ENSMUST00000041357.9	16623.7	4.36724	20.6381	0.880425	4.96037	7.03577e-07	0.0001241	ENSMUST00000041357	ENSMUSG00000037095	Lrg1	leucine-rich alpha-2-glycoprotein 1	response to bacterium	Any process that results in a change in state or activity of a cell or an organism (in terms of movement, secretion, enzyme production, gene expression, etc.) as a result of a stimulus from a bacterium.
ENSMUST00000125484.3	26.7731	4.30127	19.7156	1.25836	3.41815	0.000630481	0.0131105	ENSMUST00000125484	ENSMUSG00000076671	Ighv13-2		antigen binding	Binding to an antigen, any substance which is capable of inducing a specific immune response and of reacting with the products of that response, the specific antibody or specifically sensitized T-lymphocytes, or both. Binding may counteract the biological activity of the antigen.
ENSMUST00000173999.8	202.511	4.27327	19.3367	1.41515	3.01965	0.00253065	0.0338769	ENSMUST00000173999	ENSMUSG00000037470	Uggt1	UDP-glucose glycoprotein glucosyltransferase 1
ENSMUST00000197525.2	50.5074	4.2397	18.8919	0.84363	5.02554	5.02021e-07	9.57514e-05	ENSMUST00000197525	ENSMUSG00000094356	Igkv8-28		immune response	Any immune system process that functions in the calibrated response of an organism to a potential internal or invasive threat.
ENSMUST00000033956.7	724.744	4.22573	18.7099	1.05965	3.98787	6.66699e-05	0.0028825	ENSMUST00000033956	ENSMUSG00000031551	Ido1	indoleamine 2,3-dioxygenase 1	inflammatory response	The immediate defensive reaction (by vertebrate tissue) to infection or injury caused by chemical or physical agents. The process is characterized by local vasodilation, extravasation of plasma into intercellular spaces and accumulation of white blood cells and macrophages.
ENSMUST00000103354.3	595.367	4.19366	18.2986	0.894692	4.68727	2.76875e-06	0.000300737	ENSMUST00000103354	ENSMUSG00000094006	Igkv4-59		immune response	Any immune system process that functions in the calibrated response of an organism to a potential internal or invasive threat.
ENSMUST00000202670.2	39.1649	4.06127	16.6941	1.2878	3.15365	0.00161242	0.0249712	ENSMUST00000202670	ENSMUSG00000060681	Slc9a6	solute carrier family 9 (sodium/hydrogen exchanger), member 6
ENSMUST00000149123.3	153.6	4.03613	16.4057	1.24553	3.2405	0.00119321	0.0201301	ENSMUST00000149123	ENSMUSG00000029569	Tmem168	transmembrane protein 168	membrane	A lipid bilayer along with all the proteins and protein complexes embedded in it an attached to it.
ENSMUST00000009530.5	264.315	4.02256	16.2522	0.781594	5.14661	2.65231e-07	6.14703e-05	ENSMUST00000009530	ENSMUSG00000001131	Timp1	tissue inhibitor of metalloproteinase 1	negative regulation of apoptotic process	Any process that stops, prevents, or reduces the frequency, rate or extent of cell death by apoptotic process.
ENSMUST00000006956.9	1001.84	4.0152	16.1694	1.05093	3.82063	0.000133111	0.00461376	ENSMUST00000006956	ENSMUSG00000040026	Saa3	serum amyloid A 3	response to bacterium	Any process that results in a change in state or activity of a cell or an organism (in terms of movement, secretion, enzyme production, gene expression, etc.) as a result of a stimulus from a bacterium.
ENSMUST00000200919.2	29.8984	3.98898	15.8783	1.2945	3.08149	0.0020597	0.0295983	ENSMUST00000200919	ENSMUSG00000058427	Cxcl2	chemokine (C-X-C motif) ligand 2
ENSMUST00000109611.8	189.604	3.98894	15.8778	0.713745	5.58875	2.28711e-08	9.02683e-06	ENSMUST00000109611	ENSMUSG00000013338	Fer1l4	fer-1-like 4 (C. elegans)	membrane	A lipid bilayer along with all the proteins and protein complexes embedded in it an attached to it.
ENSMUST00000165980.2	1324.92	3.97204	15.6929	0.7665	5.18205	2.19465e-07	5.41049e-05	ENSMUST00000165980	ENSMUSG00000017002	Slpi	secretory leukocyte peptidase inhibitor	extracellular region	The space external to the outermost structure of a cell. For cells without external protective or external encapsulating structures this refers to space outside of the plasma membrane. This term covers the host cell environment outside an intracellular parasite.
ENSMUST00000051272.8	20.6497	3.9489	15.4432	1.03661	3.80943	0.00013929	0.00474857	ENSMUST00000051272	ENSMUSG00000042845	Wfdc12	WAP four-disulfide core domain 12	extracellular region	The space external to the outermost structure of a cell. For cells without external protective or external encapsulating structures this refers to space outside of the plasma membrane. This term covers the host cell environment outside an intracellular parasite.
ENSMUST00000119467.2	430.518	3.93221	15.2656	0.759649	5.17636	2.26259e-07	5.46629e-05	ENSMUST00000119467	ENSMUSG00000082292	Gm12250
ENSMUST00000233392.2	660.122	3.86853	14.6064	1.10991	3.48545	0.000491304	0.0112363	ENSMUST00000233392	ENSMUSG00000024066	Xdh	xanthine dehydrogenase	iron ion binding	Binding to an iron (Fe) ion.
ENSMUST00000207879.2	180.094	3.80784	14.0047	1.14472	3.32645	0.0008796	0.0163695	ENSMUST00000207879	ENSMUSG00000003435	Supt5	suppressor of Ty 5, DSIF elongation factor subunit
ENSMUST00000130394.8	1085.02	3.79105	13.8427	1.00761	3.76243	0.000168273	0.00540309	ENSMUST00000130394	ENSMUSG00000041329	Atp1b2	ATPase, Na+/K+ transporting, beta 2 polypeptide
ENSMUST00000065666.6	36.37	3.7867	13.801	0.808806	4.68184	2.84307e-06	0.000307136	ENSMUST00000065666	ENSMUSG00000022651	Retnlg	resistin like gamma	signal transduction	The cellular process in which a signal is conveyed to trigger a change in the activity or state of a cell. Signal transduction begins with reception of a signal (e.g. a ligand binding to a receptor or receptor activation by a stimulus such as light), or for signal transduction in the absence of ligand, signal-withdrawal or the activity of a constitutively active receptor. Signal transduction ends…
ENSMUST00000018610.7	1847.25	3.76225	13.5691	0.960151	3.9184	8.91393e-05	0.0035392	ENSMUST00000018610	ENSMUSG00000020826	Nos2	nitric oxide synthase 2, inducible	cellular response to lipopolysaccharide	Any process that results in a change in state or activity of a cell (in terms of movement, secretion, enzyme production, gene expression, etc.) as a result of a lipopolysaccharide stimulus; lipopolysaccharide is a major component of the cell wall of gram-negative bacteria.
ENSMUST00000066912.13	2706.21	3.75339	13.486	0.723399	5.18855	2.1194e-07	5.31356e-05	ENSMUST00000066912	ENSMUSG00000054072	Iigp1	interferon inducible GTPase 1	response to bacterium	Any process that results in a change in state or activity of a cell or an organism (in terms of movement, secretion, enzyme production, gene expression, etc.) as a result of a stimulus from a bacterium.
ENSMUST00000237698.2	24.3328	3.74813	13.4369	1.19885	3.12644	0.00176936	0.0265857	ENSMUST00000237698	ENSMUSG00000041119	Pde9a	phosphodiesterase 9A
ENSMUST00000050623.11	52.7369	3.74607	13.4178	0.91437	4.09689	4.18744e-05	0.00206872	ENSMUST00000050623	ENSMUSG00000074677	Sirpb1c	signal-regulatory protein beta 1C	molecular_function	A molecular process that can be carried out by the action of a single macromolecular machine, usually via direct physical interactions with other molecular entities. Function in this sense denotes an action, or activity, that a gene product (or a complex) performs. These actions are described from two distinct but related perspectives: (1) biochemical activity, and (2) role as a component in a la…
ENSMUST00000232971.2	60.3841	3.74363	13.395	1.09604	3.4156	0.000636427	0.0132204	ENSMUST00000232971	ENSMUSG00000067150	Xpo5	exportin 5
ENSMUST00000153971.2	52.2301	3.64551	12.5143	0.59985	6.07736	1.22175e-09	7.7306e-07	ENSMUST00000153971	ENSMUSG00000018171	Vmp1	vacuole membrane protein 1
ENSMUST00000030339.13	395.472	3.64531	12.5126	1.10653	3.29435	0.000986493	0.0177538	ENSMUST00000030339	ENSMUSG00000028602	Tnfrsf8	tumor necrosis factor receptor superfamily, member 8	membrane	A lipid bilayer along with all the proteins and protein complexes embedded in it an attached to it.
ENSMUST00000113093.5	600.187	3.62813	12.3645	0.785484	4.61898	3.85632e-06	0.00038346	ENSMUST00000113093	ENSMUSG00000029417	Cxcl9	chemokine (C-X-C motif) ligand 9	response to bacterium	Any process that results in a change in state or activity of a cell or an organism (in terms of movement, secretion, enzyme production, gene expression, etc.) as a result of a stimulus from a bacterium.
ENSMUST00000155705.8	23.147	3.62714	12.356	1.14975	3.15472	0.00160653	0.0248993	ENSMUST00000155705	ENSMUSG00000056737	Capg	capping protein (actin filament), gelsolin-like	nucleus	A membrane-bounded organelle of eukaryotic cells in which chromosomes are housed and replicated. In most cells, the nucleus contains all of the cell's chromosomes except the organellar chromosomes, and is the site of RNA synthesis and processing. In some species, or in specialized cell types, RNA metabolism or DNA replication may be absent.
ENSMUST00000133393.8	46.009	3.59089	12.0494	1.16579	3.08023	0.00206839	0.0296591	ENSMUST00000133393	ENSMUSG00000038545	Cul7	cullin 7	protein ubiquitination	The process in which one or more ubiquitin groups are added to a protein.
ENSMUST00000047889.13	5496.17	3.58622	12.0104	0.876436	4.09182	4.28e-05	0.00209599	ENSMUST00000047889	ENSMUSG00000041329	Atp1b2	ATPase, Na+/K+ transporting, beta 2 polypeptide	cytoplasm	The contents of a cell excluding the plasma membrane and nucleus, but including other subcellular structures.
ENSMUST00000050011.10	101.883	3.58495	11.9999	0.9419	3.80608	0.000141185	0.00477986	ENSMUST00000050011	ENSMUSG00000079362	Gm43302		defense response to bacterium	Reactions triggered in response to the presence of a bacterium that act to protect the cell or organism.
ENSMUST00000053734.6	1229.35	3.58058	11.9636	1.1545	3.10142	0.00192597	0.0282053	ENSMUST00000053734	ENSMUSG00000068452	Duox2	dual oxidase 2	multicellular organism growth	The increase in size or mass of an entire multicellular organism, as opposed to cell growth.
ENSMUST00000161410.8	4317.54	3.56047	11.798	0.574319	6.19946	5.66567e-10	4.51701e-07	ENSMUST00000161410	ENSMUSG00000021266	Wars	tryptophanyl-tRNA synthetase	nucleus	A membrane-bounded organelle of eukaryotic cells in which chromosomes are housed and replicated. In most cells, the nucleus contains all of the cell's chromosomes except the organellar chromosomes, and is the site of RNA synthesis and processing. In some species, or in specialized cell types, RNA metabolism or DNA replication may be absent.
ENSMUST00000206246.2	103.444	3.54782	11.695	0.870947	4.07351	4.63089e-05	0.0022161	ENSMUST00000206246	ENSMUSG00000030519	Apba2	amyloid beta (A4) precursor protein-binding, family A, member 2	chemical synaptic transmission	The vesicular release of classical neurotransmitter molecules from a presynapse, across a chemical synapse, the subsequent activation of neurotransmitter receptors at the postsynapse of a target cell (neuron, muscle, or secretory cell) and the effects of this activation on the postsynaptic membrane potential and ionic composition of the postsynaptic cytosol. This process encompasses both spontane…
ENSMUST00000161233.8	27.7017	3.52822	11.5372	0.812423	4.34284	1.40655e-05	0.000966715	ENSMUST00000161233	ENSMUSG00000037720	Tmem33	transmembrane protein 33	membrane	A lipid bilayer along with all the proteins and protein complexes embedded in it an attached to it.
ENSMUST00000091184.9	35.4733	3.51916	11.465	0.869736	4.04624	5.2047e-05	0.0024069	ENSMUST00000091184	ENSMUSG00000069041	Slc25a31	solute carrier family 25 (mitochondrial carrier; adenine nucleotide translocator), member 31	mitochondrion	A semiautonomous, self replicating organelle that occurs in varying numbers, shapes, and sizes in the cytoplasm of virtually all eukaryotic cells. It is notably the site of tissue respiration.
ENSMUST00000183629.2	39.8948	3.50424	11.347	1.21749	2.87824	0.003999	0.0460205	ENSMUST00000183629	ENSMUSG00000098934	Gvin-ps4
ENSMUST00000176332.2	188.748	3.4618	11.0181	1.01492	3.41091	0.00064747	0.0133667	ENSMUST00000176332	ENSMUSG00000090231	Cfb	complement factor B	extracellular region	The space external to the outermost structure of a cell. For cells without external protective or external encapsulating structures this refers to space outside of the plasma membrane. This term covers the host cell environment outside an intracellular parasite.
ENSMUST00000175995.8	24.5905	3.45784	10.9879	1.09732	3.15118	0.00162615	0.0250603	ENSMUST00000175995	ENSMUSG00000030142	Clec4e	C-type lectin domain family 4, member e
ENSMUST00000109367.10	4771.68	3.43155	10.7895	0.829946	4.13467	3.55471e-05	0.00183463	ENSMUST00000109367	ENSMUSG00000017002	Slpi	secretory leukocyte peptidase inhibitor	mRNA binding	Binding to messenger RNA (mRNA), an intermediate molecule between DNA and protein. mRNA includes UTR and coding sequences, but does not contain introns.
ENSMUST00000029936.5	101.236	3.42534	10.7431	0.737321	4.64566	3.38988e-06	0.000353746	ENSMUST00000029936	ENSMUSG00000040264	Gbp2b	guanylate binding protein 2b	cytoplasmic vesicle	A vesicle found in the cytoplasm of a cell.
ENSMUST00000103492.2	100.294	3.39802	10.5416	0.710341	4.78365	1.72144e-06	0.000217157	ENSMUST00000103492	ENSMUSG00000095981	Ighv10-1		antigen binding	Binding to an antigen, any substance which is capable of inducing a specific immune response and of reacting with the products of that response, the specific antibody or specifically sensitized T-lymphocytes, or both. Binding may counteract the biological activity of the antigen.
ENSMUST00000165774.8	7742.57	3.39086	10.4894	0.591297	5.73462	9.7733e-09	4.18917e-06	ENSMUST00000165774	ENSMUSG00000028270	Gbp2	guanylate binding protein 2	cellular response to lipopolysaccharide	Any process that results in a change in state or activity of a cell (in terms of movement, secretion, enzyme production, gene expression, etc.) as a result of a lipopolysaccharide stimulus; lipopolysaccharide is a major component of the cell wall of gram-negative bacteria.
ENSMUST00000196599.2	358.011	3.38429	10.4417	1.13993	2.96885	0.00298916	0.0380353	ENSMUST00000196599	ENSMUSG00000096594	Igkv8-19		immune response	Any immune system process that functions in the calibrated response of an organism to a potential internal or invasive threat.
ENSMUST00000219299.2	335.393	3.37031	10.341	1.16101	2.90291	0.00369718	0.0436424	ENSMUST00000219299	ENSMUSG00000021065	Fut8	fucosyltransferase 8
ENSMUST00000103316.2	138.844	3.34522	10.1628	0.664203	5.03645	4.74252e-07	9.25121e-05	ENSMUST00000103316	ENSMUSG00000094872	Igkv9-120
ENSMUST00000050785.14	559.886	3.3371	10.1057	0.68294	4.88637	1.02714e-06	0.000157481	ENSMUST00000050785	ENSMUSG00000026822	Lcn2	lipocalin 2	response to bacterium	Any process that results in a change in state or activity of a cell or an organism (in terms of movement, secretion, enzyme production, gene expression, etc.) as a result of a stimulus from a bacterium.
ENSMUST00000103496.4	146.177	3.30278	9.86815	1.12588	2.93351	0.00335157	0.0408449	ENSMUST00000103496	ENSMUSG00000095200	Ighv1-7		antigen binding	Binding to an antigen, any substance which is capable of inducing a specific immune response and of reacting with the products of that response, the specific antibody or specifically sensitized T-lymphocytes, or both. Binding may counteract the biological activity of the antigen.
ENSMUST00000199933.5	35.8855	3.29379	9.80684	0.859276	3.83322	0.000126479	0.00449194	ENSMUST00000199933	ENSMUSG00000094502	Ighv1-69		antigen binding	Binding to an antigen, any substance which is capable of inducing a specific immune response and of reacting with the products of that response, the specific antibody or specifically sensitized T-lymphocytes, or both. Binding may counteract the biological activity of the antigen.
ENSMUST00000035266.11	2437.6	3.29242	9.79757	0.555261	5.92951	3.03842e-09	1.63676e-06	ENSMUST00000035266	ENSMUSG00000078853	Igtp	interferon gamma induced GTPase	mitochondrion	A semiautonomous, self replicating organelle that occurs in varying numbers, shapes, and sizes in the cytoplasm of virtually all eukaryotic cells. It is notably the site of tissue respiration.
ENSMUST00000031549.6	206.512	3.27067	9.65097	0.872719	3.74768	0.000178476	0.00564203	ENSMUST00000031549	ENSMUSG00000073555	Gm4951	predicted gene 4951	cellular response to interferon-beta	Any process that results in a change in state or activity of a cell (in terms of movement, secretion, enzyme production, gene expression, etc.) as a result of an interferon-beta stimulus. Interferon-beta is a type I interferon.
ENSMUST00000103751.3	58.3041	3.26778	9.63165	0.938583	3.48161	0.000498403	0.0113122	ENSMUST00000103751	ENSMUSG00000076939	Iglv3		immune response	Any immune system process that functions in the calibrated response of an organism to a potential internal or invasive threat.
ENSMUST00000115342.10	180.221	3.25352	9.53687	0.630463	5.16052	2.46267e-07	5.77467e-05	ENSMUST00000115342	ENSMUSG00000001131	Timp1	tissue inhibitor of metalloproteinase 1	negative regulation of apoptotic process	Any process that stops, prevents, or reduces the frequency, rate or extent of cell death by apoptotic process.
ENSMUST00000164960.4	135.271	3.24552	9.48415	0.543117	5.97573	2.29066e-09	1.26823e-06	ENSMUST00000164960	ENSMUSG00000030134	Rasgef1a	RasGEF domain family, member 1A	cell migration	The controlled self-propelled movement of a cell from one site to a destination guided by molecular cues. Cell migration is a central process in the development and maintenance of multicellular organisms.
ENSMUST00000038099.6	689.577	3.24266	9.46536	0.466708	6.94794	3.70655e-12	6.4241e-09	ENSMUST00000038099	ENSMUSG00000038037	Socs1	suppressor of cytokine signaling 1	nucleus	A membrane-bounded organelle of eukaryotic cells in which chromosomes are housed and replicated. In most cells, the nucleus contains all of the cell's chromosomes except the organellar chromosomes, and is the site of RNA synthesis and processing. In some species, or in specialized cell types, RNA metabolism or DNA replication may be absent.
ENSMUST00000029421.6	25.7644	3.23201	9.39573	0.78138	4.13628	3.52981e-05	0.00182502	ENSMUST00000029421	ENSMUSG00000027832	Ptx3	pentraxin related gene	protein binding	Binding to a protein.
ENSMUST00000145315.2	291.226	3.22445	9.34664	1.12489	2.86646	0.00415089	0.0471416	ENSMUST00000145315	ENSMUSG00000020315	Sptbn1	spectrin beta, non-erythrocytic 1
ENSMUST00000030673.7	263.431	3.21071	9.25807	0.81052	3.9613	7.45426e-05	0.00311151	ENSMUST00000030673	ENSMUSG00000028859	Csf3r	colony stimulating factor 3 receptor (granulocyte)	membrane	A lipid bilayer along with all the proteins and protein complexes embedded in it an attached to it.
ENSMUST00000029935.14	67.8925	3.203	9.20873	0.708601	4.52018	6.17875e-06	0.000526289	ENSMUST00000029935	ENSMUSG00000028268	Gbp3	guanylate binding protein 3	nucleus	A membrane-bounded organelle of eukaryotic cells in which chromosomes are housed and replicated. In most cells, the nucleus contains all of the cell's chromosomes except the organellar chromosomes, and is the site of RNA synthesis and processing. In some species, or in specialized cell types, RNA metabolism or DNA replication may be absent.
ENSMUST00000027243.13	73.0052	3.18819	9.11465	0.916744	3.47773	0.000505684	0.0114275	ENSMUST00000027243	ENSMUSG00000026073	Il1r2	interleukin 1 receptor, type II	cytoplasm	The contents of a cell excluding the plasma membrane and nucleus, but including other subcellular structures.
ENSMUST00000032240.4	40.9536	3.17008	9.00098	0.640257	4.95127	7.37324e-07	0.000126079	ENSMUST00000032240	ENSMUSG00000030144	Clec4d	C-type lectin domain family 4, member d	membrane	A lipid bilayer along with all the proteins and protein complexes embedded in it an attached to it.
ENSMUST00000028838.5	103.821	3.16683	8.98071	0.691732	4.57812	4.69179e-06	0.000440068	ENSMUST00000028838	ENSMUSG00000027360	Hdc	histidine decarboxylase	cytosol	The part of the cytoplasm that does not contain organelles but which does contain other particulate matter, such as protein complexes.
ENSMUST00000197515.2	119.604	3.16553	8.97262	0.783494	4.04027	5.33895e-05	0.00245192	ENSMUST00000197515	ENSMUSG00000076514	Igkv17-121		immune response	Any immune system process that functions in the calibrated response of an organism to a potential internal or invasive threat.
ENSMUST00000203412.2	96.1515	3.15971	8.93653	0.6981	4.52617	6.00635e-06	0.000519373	ENSMUST00000203412	ENSMUSG00000040328	Olfr56	olfactory receptor 56
ENSMUST00000127183.8	87.3487	3.14585	8.85109	0.92673	3.39458	0.00068735	0.0138368	ENSMUST00000127183	ENSMUSG00000041193	Pla2g5	phospholipase A2, group V
ENSMUST00000230393.2	141.811	3.13923	8.81057	0.968755	3.24048	0.00119327	0.0201301	ENSMUST00000230393	ENSMUSG00000036606	Plxnb2	plexin B2
ENSMUST00000194367.6	26.3627	3.12457	8.72146	1.00443	3.1108	0.00186583	0.0276091	ENSMUST00000194367	ENSMUSG00000078780	Gm5150	predicted gene 5150	molecular_function	A molecular process that can be carried out by the action of a single macromolecular machine, usually via direct physical interactions with other molecular entities. Function in this sense denotes an action, or activity, that a gene product (or a complex) performs. These actions are described from two distinct but related perspectives: (1) biochemical activity, and (2) role as a component in a la…
ENSMUST00000040404.8	670.001	3.11945	8.69054	0.694869	4.48926	7.14712e-06	0.000586226	ENSMUST00000040404	ENSMUSG00000034634	Ly6d	lymphocyte antigen 6 complex, locus D	membrane	A lipid bilayer along with all the proteins and protein complexes embedded in it an attached to it.
ENSMUST00000141185.8	88.4781	3.11771	8.68012	0.882665	3.53216	0.000412179	0.00996496	ENSMUST00000141185	ENSMUSG00000038775	Vill	villin-like	actin binding	Binding to monomeric or multimeric forms of actin, including actin filaments.
ENSMUST00000193893.6	147.988	3.11363	8.65559	0.953011	3.26715	0.00108635	0.0188694	ENSMUST00000193893	ENSMUSG00000094694	Ighv1-9		antigen binding	Binding to an antigen, any substance which is capable of inducing a specific immune response and of reacting with the products of that response, the specific antibody or specifically sensitized T-lymphocytes, or both. Binding may counteract the biological activity of the antigen.
ENSMUST00000218704.2	19.3497	3.11358	8.65527	1.00109	3.11018	0.00186976	0.027636	ENSMUST00000218704	ENSMUSG00000112023	Lilrb4b	leukocyte immunoglobulin-like receptor, subfamily B, member 4B
ENSMUST00000094134.5	394.459	3.09921	8.5695	0.672832	4.60622	4.10062e-06	0.00039869	ENSMUST00000094134	ENSMUSG00000070427	Il18bp	interleukin 18 binding protein	extracellular space	That part of a multicellular organism outside the cells proper, usually taken to be outside the plasma membranes, and occupied by fluid.
ENSMUST00000122845.8	449.318	3.08356	8.47701	1.02383	3.01178	0.00259723	0.0345341	ENSMUST00000122845	ENSMUSG00000026553	Copa	coatomer protein complex subunit alpha
ENSMUST00000238946.2	6988.12	3.08142	8.46446	0.615679	5.00491	5.58879e-07	0.000101944	ENSMUST00000238946	ENSMUSG00000024411	Aqp4	aquaporin 4	membrane	A lipid bilayer along with all the proteins and protein complexes embedded in it an attached to it.
ENSMUST00000114281.8	48.4885	3.06903	8.39212	1.07637	2.85129	0.00435419	0.0483082	ENSMUST00000114281	ENSMUSG00000029101	Rgs12	regulator of G-protein signaling 12	regulation of catalytic activity	Any process that modulates the activity of an enzyme.
ENSMUST00000103386.3	259.46	3.05911	8.33456	0.868452	3.52248	0.000427531	0.0102235	ENSMUST00000103386	ENSMUSG00000095630	Igkv6-23		immune response	Any immune system process that functions in the calibrated response of an organism to a potential internal or invasive threat.
ENSMUST00000065588.7	58.1282	3.03868	8.21737	0.873529	3.47862	0.000504001	0.0113959	ENSMUST00000065588	ENSMUSG00000105096	Gbp10	guanylate-binding protein 10	cellular response to lipopolysaccharide	Any process that results in a change in state or activity of a cell (in terms of movement, secretion, enzyme production, gene expression, etc.) as a result of a lipopolysaccharide stimulus; lipopolysaccharide is a major component of the cell wall of gram-negative bacteria.
ENSMUST00000188845.7	127.48	3.02719	8.15222	0.71468	4.23573	2.27807e-05	0.00134535	ENSMUST00000188845	ENSMUSG00000079018	Ly6c1	lymphocyte antigen 6 complex, locus C1
ENSMUST00000188119.2	65.8095	3.02317	8.12951	1.00013	3.02278	0.0025046	0.0336568	ENSMUST00000188119	ENSMUSG00000038252	Ncapd2	non-SMC condensin I complex, subunit D2
ENSMUST00000073997.6	23.6897	3.02055	8.11477	0.685997	4.40316	1.06687e-05	0.000800918	ENSMUST00000073997	ENSMUSG00000063388	BC023105
ENSMUST00000090260.6	81.41	2.99567	7.976	0.638791	4.68959	2.73755e-06	0.000298978	ENSMUST00000090260	ENSMUSG00000068606	Gm4841	predicted gene 4841	membrane	A lipid bilayer along with all the proteins and protein complexes embedded in it an attached to it.
ENSMUST00000189457.2	24.3693	2.99396	7.9666	0.897707	3.33512	0.000852612	0.0160436	ENSMUST00000189457	ENSMUSG00000101972	H3c11	H3 clustered histone 11	nucleus	A membrane-bounded organelle of eukaryotic cells in which chromosomes are housed and replicated. In most cells, the nucleus contains all of the cell's chromosomes except the organellar chromosomes, and is the site of RNA synthesis and processing. In some species, or in specialized cell types, RNA metabolism or DNA replication may be absent.
ENSMUST00000196768.2	69.7871	2.99071	7.94864	0.873796	3.42266	0.000620116	0.0130113	ENSMUST00000196768	ENSMUSG00000096632	Igkv9-124		immune response	Any immune system process that functions in the calibrated response of an organism to a potential internal or invasive threat.
ENSMUST00000028881.14	393.742	2.98679	7.9271	0.596821	5.0045	5.60063e-07	0.000101944	ENSMUST00000028881	ENSMUSG00000027398	Il1b	interleukin 1 beta	negative regulation of gene expression	Any process that decreases the frequency, rate or extent of gene expression. Gene expression is the process in which a gene's coding sequence is converted into a mature gene product or products (proteins or RNA). This includes the production of an RNA transcript as well as any processing to produce a mature RNA product or an mRNA or circRNA (for protein-coding genes) and the translation of that m…
ENSMUST00000046745.7	1139.81	2.9864	7.92492	0.615051	4.85553	1.20067e-06	0.000172788	ENSMUST00000046745	ENSMUSG00000078921	Tgtp2	T cell specific GTPase 2	response to bacterium	Any process that results in a change in state or activity of a cell or an organism (in terms of movement, secretion, enzyme production, gene expression, etc.) as a result of a stimulus from a bacterium.
ENSMUST00000065543.8	153.815	2.96505	7.80852	0.961379	3.08416	0.00204126	0.0294112	ENSMUST00000065543	ENSMUSG00000029154	Cwh43	cell wall biogenesis 43 C-terminal homolog	molecular_function	A molecular process that can be carried out by the action of a single macromolecular machine, usually via direct physical interactions with other molecular entities. Function in this sense denotes an action, or activity, that a gene product (or a complex) performs. These actions are described from two distinct but related perspectives: (1) biochemical activity, and (2) role as a component in a la…
ENSMUST00000114496.3	145.754	2.96127	7.78809	0.701241	4.2229	2.41178e-05	0.00139943	ENSMUST00000114496	ENSMUSG00000055447	Cd47	CD47 antigen (Rh-related antigen, integrin-associated signal transducer)	membrane	A lipid bilayer along with all the proteins and protein complexes embedded in it an attached to it.
ENSMUST00000206569.2	88.1533	2.95099	7.73282	0.626971	4.70675	2.51697e-06	0.000281048	ENSMUST00000206569	ENSMUSG00000030413	Pglyrp1	peptidoglycan recognition protein 1
ENSMUST00000103541.3	317.468	2.9494	7.72429	0.909299	3.2436	0.0011803	0.0200028	ENSMUST00000103541	ENSMUSG00000096074	Ighv1-72		antigen binding	Binding to an antigen, any substance which is capable of inducing a specific immune response and of reacting with the products of that response, the specific antibody or specifically sensitized T-lymphocytes, or both. Binding may counteract the biological activity of the antigen.
ENSMUST00000186832.2	22.4121	2.9465	7.70877	0.980233	3.00592	0.0026478	0.0350073	ENSMUST00000186832	ENSMUSG00000026166	Ccl20	chemokine (C-C motif) ligand 20	protein binding	Binding to a protein.
ENSMUST00000171470.8	100.712	2.93439	7.64433	0.908727	3.22912	0.0012417	0.0207278	ENSMUST00000171470	ENSMUSG00000024529	Lox	lysyl oxidase	lung development	The process whose specific outcome is the progression of the lung over time, from its formation to the mature structure. In all air-breathing vertebrates the lungs are developed from the ventral wall of the oesophagus as a pouch which divides into two sacs. In amphibians and many reptiles the lungs retain very nearly this primitive sac-like character, but in the higher forms the connection with t…
ENSMUST00000034497.8	406.229	2.92164	7.57707	0.844486	3.45967	0.000540842	0.011918	ENSMUST00000034497	ENSMUSG00000043613	Mmp3	matrix metallopeptidase 3	zinc ion binding	Binding to a zinc ion (Zn).
ENSMUST00000206636.2	27.3068	2.89619	7.44457	0.872173	3.32066	0.000898058	0.0166586	ENSMUST00000206636	ENSMUSG00000046223	Plaur	plasminogen activator, urokinase receptor
ENSMUST00000199758.5	29.7977	2.89445	7.43558	0.81169	3.56595	0.000362538	0.00913431	ENSMUST00000199758	ENSMUSG00000032478	Nme6	NME/NM23 nucleoside diphosphate kinase 6	nucleoside diphosphate kinase activity	Catalysis of the reaction: ATP + nucleoside diphosphate = ADP + nucleoside triphosphate.
ENSMUST00000142735.8	63.3569	2.89021	7.41379	0.584074	4.94837	7.48392e-07	0.000126412	ENSMUST00000142735	ENSMUSG00000028936	Rpl22	ribosomal protein L22
ENSMUST00000189068.7	1158.44	2.88336	7.37866	0.636995	4.5265	5.99686e-06	0.000519373	ENSMUST00000189068	ENSMUSG00000075602	Ly6a	lymphocyte antigen 6 complex, locus A	response to bacterium	Any process that results in a change in state or activity of a cell or an organism (in terms of movement, secretion, enzyme production, gene expression, etc.) as a result of a stimulus from a bacterium.
ENSMUST00000216863.2	255.836	2.87742	7.34834	0.875673	3.28595	0.00101639	0.0180716	ENSMUST00000216863	ENSMUSG00000054808	Actn4	actinin alpha 4	calcium ion binding	Binding to a calcium ion (Ca2+).
ENSMUST00000055502.5	38.7644	2.87107	7.31608	0.781075	3.6758	0.00023711	0.00686534	ENSMUST00000055502	ENSMUSG00000047564	Krtap3-1	keratin associated protein 3-1	molecular_function	A molecular process that can be carried out by the action of a single macromolecular machine, usually via direct physical interactions with other molecular entities. Function in this sense denotes an action, or activity, that a gene product (or a complex) performs. These actions are described from two distinct but related perspectives: (1) biochemical activity, and (2) role as a component in a la…
